# Supplementary material for: Mass fluctuation in breeding females, males, and helpers of the Florida scrub-jay Aphelocoma coerulescens
Source: PeerJ. 2018 Sep 13;6:e5607. doi: 10.7717/peerj.5607 (PMC6139246; doi:10.7717/peerj.5607)
Supplement: Data S1 — Florida scrub jay mass variation within the same day. [file peerj-06-5607-s004.xls]

## Sheet: Increase
JAY$	SEX$	HOUR1	MIN1	ORA1	ORA2	WEIGHT1	WEIGHT2	HOUR2	MIN2	INCREASE
f ctrw	F	10	18	10.3	15.1	69	71	15	6	0.417
f cury	F	8	49	8.81667	16.2	70.8	74.1	16	12	0.447
f cury	F	9	0	9	17.2833	71.9	74.2	17	17	0.278
f russ	F	9	14	9.23333	16.7167	68.6	70.3	16	43	0.227
f russ	F	9	23	9.38333	16.3833	69.3	70.6	16	23	0.186
f ytre	F	10	11	10.1833	16.0833	73	73.8	16	5	0.136
h shic	H	8	31	8.51667	15.1167	78.5	79.4	15	7	0.136
h shic	H	7	40	7.66667	15.7833	77.3	80	15	47	0.333
m bigl	M	10	7	10.1167	17.2333	76.2	76.7	17	14	0.07
m bigl	M	10	39	10.65	16.9	77.4	78.7	16	54	0.208
m ebay	M	11	58	11.9667	15.2167	75.9	77.2	15	13	0.4
m fars	M	9	19	9.31667	16.7	79.3	81.6	16	42	0.312
m lazt	M	9	2	9.03333	16.4833	85.9	88.3	16	29	0.322
m lazt	M	9	9	9.15	16.2167	85.7	86.3	16	13	0.085
m lock	M	8	35	8.58333	17.5167	82.3	83.1	17	31	0.09
m lock	M	8	26	8.43333	16.0333	80.7	81.8	16	2	0.145
m lock	M	8	51	8.85	17.1167	82	83.9	17	7	0.23
m mume	M	8	52	8.86667	15.4667	74.5	76.2	15	28	0.258
m mume	M	8	16	8.26667	15.95	76.2	77.7	15	57	0.195
m powl	M	8	24	8.4	15.1333	78.8	79.2	15	8	0.059
m powl	M	8	32	8.53333	16.8667	81.7	82.7	16	52	0.12
m powl	M	11	58	11.9667	15.95	83.3	83.6	15	57	0.075
m s18e	M	8	45	8.75	16.8833	75.6	76.9	16	53	0.16
m sora	M	9	26	9.43333	17.0833	71.2	73.2	17	5	0.261
m waho	M	8	43	8.71667	15.6667	76.6	77.3	15	40	0.101
m waho	M	8	25	8.41667	16.1667	75.6	77.7	16	10	0.271
m waho	M	10	16	10.2667	17.25	78.4	78.5	17	15	0.014
