# Supplementary material for: Mass fluctuation in breeding females, males, and helpers of the Florida scrub-jay Aphelocoma coerulescens
Source: PeerJ. 2018 Sep 13;6:e5607. doi: 10.7717/peerj.5607 (PMC6139246; doi:10.7717/peerj.5607)
Supplement: Data S2 — Mass values for individual Florida scrub jays. [file peerj-06-5607-s005.txt]

N	JAYID	SEX	NEST	DAY	MONTH	Julian	HOUR	MIN	WEIGHT	PER	Fortnight	Stage	CORRWT	VARWT	VARWTxDay	Vardays	TMAX	TMIN	Tmax2	Tmin2	RAIN	Rain2	Max40year	Min40year
1	RSL-	M	SORA	2	4	92	8	27	73.8	5	1	INCUBAT	74.4	0.8	0.8	1	81	41	84	51	0.00	0.34	83	54
2	ZY-P	H	SHIC	3	4	93	14	30	78.0	1	1	INCUBAT	77.4	-0.7	-0.7	1	69	46	75	44	0.00	0.00	83	55
3	RSL-	M	SORA	3	4	93	8	31	73.4	6	1	INCUBAT	74.0	-0.4	-0.4	1	69	46	75	44	0.00	0.00	83	55
4	ZO-O	M	POWL	3	4	93	9	10	80.4	8	1	INCUBAT	80.9	2.0	2.0	1	69	46	75	44	0.00	0.00	83	55
5	AZW-	H	YTRE	4	4	94	8	23	68.5	6	1	INCUBAT	69.1	-0.3	-0.3	1	80	55	75	51	0.00	0.00	84	55
6	RSL-	M	SORA	4	4	94	17	39	73.8	7	1	INCUBAT	72.5	-1.5	-1.5	1	80	55	75	51	0.00	0.00	84	55
7	ZO-O	M	POWL	4	4	94	17	57	82.7	9	1	INCUBAT	81.4	0.5	0.5	1	80	55	75	51	0.00	0.00	84	55
8	WSL-	M	LOCK	5	4	95	8	33	82.2	14	1	INCUBAT	82.8	-2.4	-2.4	1	84	57	82	56	0.00	0.00	84	55
9	LZW-	H	XRDS	6	4	96	16	13	76.9	15	1	INCUBAT	75.9	-1.0	-1.0	1	87	54	86	56	0.00	0.00	84	55
10	G-YC	F	XRDS	6	4	96	16	17	75.1	15	1	INCUBAT	74.1	-0.7	-0.7	1	87	54	86	56	0.00	0.00	84	55
11	G-PM	M	XRDS	6	4	96	16	15	88.6	15	1	INCUBAT	87.6	2.9	2.9	1	87	54	86	56	0.00	0.00	84	55
12	P-YM	M	S18E	8	4	98	14	18	70.7	4	1	INCUBAT	70.1	-4.0	-4.0	1	81	61	83	63	0.02	0.02	84	55
13	YZW-	H	SCOP	8	4	98	8	27	67.9	7	1	INCUBAT	68.5	1.3	1.3	1	81	61	83	63	0.02	0.02	84	55
14	RSL-	M	SORA	8	4	98	15	58	74.2	11	1	INCUBAT	73.3	0.1	0.1	1	81	61	83	63	0.02	0.02	84	55
15	SAP-	M	MUME	9	4	99	16	47	75.9	-1	1	BUILD	74.8	-2.1	-2.1	1	72	60	77	61	0.25	0.27	84	55
16	A-LC	M	WAHO	9	4	99	16	58	77.9	5	1	INCUBAT	76.8	-0.2	-0.2	1	72	60	77	61	0.25	0.27	84	55
17	YZW-	H	SCOP	9	4	99	16	29	67.0	8	1	INCUBAT	66.0	-2.5	-2.5	1	72	60	77	61	0.25	0.27	84	55
18	Z-GL	M	FARS	9	4	99	8	57	80.1	10	1	INCUBAT	80.6	0.1	0.1	1	72	60	77	61	0.25	0.27	84	55
19	AZW-	H	YTRE	9	4	99	8	44	70.8	11	1	INCUBAT	71.4	-1.7	-1.7	1	72	60	77	61	0.25	0.27	84	55
20	G-AM	M	BIGL	9	4	99	11	44	75.5	13	1	INCUBAT	75.5	-3.0	-3.0	1	72	60	77	61	0.25	0.27	84	55
21	Y-YM	F	CURY	9	4	99	14	1	78.7	19	1	INCUBAT	78.2	-0.9	-0.9	1	72	60	77	61	0.25	0.27	84	55
22	PGZ-	M	EQUS	9	4	99	16	16	72.3	23	1	NESTLINGS	71.3	-2.7	-2.7	1	72	60	77	61	0.25	0.27	84	55
23	Z-GL	M	FARS	10	4	100	14	8	78.7	-11	1	BUILD	78.2	-2.4	-2.4	1	70	49	71	55	0.01	0.26	84	55
24	SAP-	M	MUME	10	4	100	15	55	75.0	0	1	INCUBAT	74.1	-0.7	-0.7	1	70	49	71	55	0.01	0.26	84	55
25	A-LC	M	WAHO	10	4	100	11	56	78.1	6	1	INCUBAT	78.0	1.2	1.2	1	70	49	71	55	0.01	0.26	84	55
26	AZW-	H	YTRE	10	4	100	14	50	72.3	12	1	INCUBAT	71.6	0.2	0.2	1	70	49	71	55	0.01	0.26	84	55
27	G-AM	M	BIGL	10	4	100	18	9	78.6	14	1	INCUBAT	77.2	1.7	1.7	1	70	49	71	55	0.01	0.26	84	55
28	LZW-	H	XRDS	10	4	100	10	49	76.7	19	1	INCUBAT	76.8	-1.5	-1.5	1	70	49	71	55	0.01	0.26	84	55
29	WSL-	M	LOCK	10	4	100	10	24	81.9	19	1	INCUBAT	82.1	-0.6	-0.6	1	70	49	71	55	0.01	0.26	84	55
30	G-PM	M	XRDS	10	4	100	10	48	86.6	19	1	INCUBAT	86.7	1.7	1.7	1	70	49	71	55	0.01	0.26	84	55
31	Y-YM	F	CURY	10	4	100	9	1	76.8	20	1	INCUBAT	77.3	-0.9	-0.9	1	70	49	71	55	0.01	0.26	84	55
32	Z-GL	M	FARS	11	4	101	17	16	77.3	-10	1	BUILD	76.1	-2.1	-2.1	1	75	37	73	43	0.00	0.01	85	55
33	ZY-P	H	SHIC	11	4	101	15	55	78.8	-6	1	BUILD	77.9	-1.2	-1.2	1	75	37	73	43	0.00	0.01	85	55
34	SAP-	M	MUME	11	4	101	16	26	74.3	1	1	INCUBAT	73.3	-0.8	-0.8	1	75	37	73	43	0.00	0.01	85	55
35	AZW-	H	YTRE	11	4	101	17	45	72.0	13	1	INCUBAT	70.7	-0.9	-0.9	1	75	37	73	43	0.00	0.01	85	55
36	RSL-	M	SORA	11	4	101	15	41	73.2	14	1	INCUBAT	72.3	0.3	0.3	1	75	37	73	43	0.00	0.01	85	55
37	G-AM	M	BIGL	11	4	101	11	56	78.4	15	1	INCUBAT	78.3	1.1	1.1	1	75	37	73	43	0.00	0.01	85	55
38	LZW-	H	XRDS	11	4	101	11	20	74.3	20	1	INCUBAT	74.3	-2.5	-2.5	1	75	37	73	43	0.00	0.01	85	55
39	G-PM	M	XRDS	11	4	101	11	20	84.7	20	1	INCUBAT	84.7	-2.0	-2.0	1	75	37	73	43	0.00	0.01	85	55
40	WSL-	M	LOCK	11	4	101	8	38	81.1	20	1	INCUBAT	81.7	-0.4	-0.4	1	75	37	73	43	0.00	0.01	85	55
41	Y-YM	F	CURY	11	4	101	9	13	74.2	21	1	NESTLINGS	74.7	-2.6	-2.6	1	75	37	73	43	0.00	0.01	85	55
42	B-PC	F	RUSS	11	4	101	10	0	69.7	37	1	NESTLINGS	70.0	1.5	1.5	1	75	37	73	43	0.00	0.01	85	55
43	G-PM	M	XRDS	14	4	104	11	18	83.6	23	1	NESTLINGS	83.6	-0.7	-0.7	1	88	52	85	51	0.00	0.00	85	56
44	FZW-	H	XRDS	14	4	104	11	17	79.6	23	1	NESTLINGS	79.6	-0.5	-0.5	1	88	52	85	51	0.00	0.00	85	56
45	LZW-	H	XRDS	14	4	104	11	11	76.8	23	1	NESTLINGS	76.9	2.2	2.2	1	88	52	85	51	0.00	0.00	85	56
46	ZY-P	H	SHIC	17	4	107	10	20	78.8	0	2	INCUBAT	79.0	1.1	1.1	1	81	38	87	50	0.00	0.12	86	56
47	P-YM	M	S18E	17	4	107	10	0	70.3	1	2	INCUBAT	70.6	-2.2	-2.2	1	81	38	87	50	0.00	0.12	86	56
48	SAP-	M	MUME	17	4	107	11	27	72.9	7	2	INCUBAT	72.9	-0.2	-0.2	1	81	38	87	50	0.00	0.12	86	56
49	ZO-O	M	POWL	17	4	107	10	38	80.4	8	2	INCUBAT	80.6	-1.4	-1.4	1	81	38	87	50	0.00	0.12	86	56
50	ZO-G	M	LAZT	17	4	107	15	32	88.8	15	2	INCUBAT	88.0	0.8	0.8	1	81	38	87	50	0.00	0.12	86	56
51	WZW-	H	SCOP	17	4	107	16	41	73.8	16	2	INCUBAT	72.7	-2.4	-2.4	1	81	38	87	50	0.00	0.12	86	56
52	ZY-B	M	EBAY	17	4	107	17	9	75.3	17	2	INCUBAT	74.1	-0.6	-0.6	1	81	38	87	50	0.00	0.12	86	56
53	AZW-	H	YTRE	17	4	107	8	53	70.9	19	2	INCUBAT	71.4	-0.5	-0.5	1	81	38	87	50	0.00	0.12	86	56
54	RSL-	M	SORA	17	4	107	8	34	71.3	20	2	INCUBAT	71.9	-0.2	-0.2	1	81	38	87	50	0.00	0.12	86	56
55	G-AM	M	BIGL	17	4	107	16	56	78.3	21	2	NESTLINGS	77.2	-0.1	-0.1	1	81	38	87	50	0.00	0.12	86	56
56	R-BM	F	BNCH	17	4	107	15	34	81.3	24	2	NESTLINGS	80.5	0.4	0.4	1	81	38	87	50	0.00	0.12	86	56
57	FZW-	H	XRDS	17	4	107	16	24	77.7	26	2	NESTLINGS	76.7	-3.0	-3.0	1	81	38	87	50	0.00	0.12	86	56
58	G-PM	M	XRDS	17	4	107	16	22	84.0	26	2	NESTLINGS	83.0	0.1	0.1	1	81	38	87	50	0.00	0.12	86	56
59	WSL-	M	LOCK	17	4	107	14	53	83.9	26	2	NESTLINGS	83.2	0.3	0.3	1	81	38	87	50	0.00	0.12	86	56
60	LZW-	H	XRDS	17	4	107	16	22	75.9	26	2	NESTLINGS	74.9	0.5	0.5	1	81	38	87	50	0.00	0.12	86	56
61	Y-YM	F	CURY	17	4	107	15	9	74.1	27	2	NESTLINGS	73.3	-2.5	-2.5	1	81	38	87	50	0.00	0.12	86	56
62	PGZ-	M	EQUS	17	4	107	11	9	64.9	31	2	NESTLINGS	65.0	-3.8	-3.8	1	81	38	87	50	0.00	0.12	86	56
63	B-PC	F	RUSS	17	4	107	15	47	69.8	43	2	FLEDGLINGS	68.9	-0.1	-0.1	1	81	38	87	50	0.00	0.12	86	56
64	ZO-O	M	POWL	18	4	108	15	25	80.4	-3	2	BUILD	79.6	-1.0	-1.0	1	82	53	82	46	0.00	0.00	86	56
65	ZY-P	H	SHIC	18	4	108	16	34	77.8	1	2	INCUBAT	76.7	-2.3	-2.3	1	82	53	82	46	0.00	0.00	86	56
66	P-YM	M	S18E	18	4	108	15	56	72.4	2	2	INCUBAT	71.5	0.9	0.9	1	82	53	82	46	0.00	0.00	86	56
67	SAP-	M	MUME	18	4	108	16	55	72.7	8	2	INCUBAT	71.6	-1.3	-1.3	1	82	53	82	46	0.00	0.00	86	56
68	A-LC	M	WAHO	18	4	108	16	44	75.8	14	2	INCUBAT	74.7	1.5	1.5	1	82	53	82	46	0.00	0.00	86	56
69	ZO-G	M	LAZT	18	4	108	11	26	89.7	16	2	INCUBAT	89.7	1.7	1.7	1	82	53	82	46	0.00	0.00	86	56
70	AZW-	H	YTRE	18	4	108	15	37	72.6	20	2	INCUBAT	71.7	0.3	0.3	1	82	53	82	46	0.00	0.00	86	56
71	RSL-	M	SORA	18	4	108	16	20	73.1	21	2	NESTLINGS	72.1	0.2	0.2	1	82	53	82	46	0.00	0.00	86	56
72	WSL-	M	LOCK	18	4	108	15	3	82.4	27	2	NESTLINGS	81.7	-1.5	-1.5	1	82	53	82	46	0.00	0.00	86	56
73	Y-YM	F	CURY	18	4	108	11	50	74.5	28	2	NESTLINGS	74.4	1.1	1.1	1	82	53	82	46	0.00	0.00	86	56
74	Z-GL	M	FARS	19	4	109	10	0	80.6	-2	2	BUILD	80.9	0.2	0.2	1	84	50	83	52	0.00	0.00	86	57
75	ZY-P	H	SHIC	19	4	109	9	31	78.0	2	2	INCUBAT	78.4	1.7	1.7	1	84	50	83	52	0.00	0.00	86	57
76	P-YM	M	S18E	19	4	109	9	14	70.7	3	2	INCUBAT	71.2	-0.3	-0.3	1	84	50	83	52	0.00	0.00	86	57
77	ZO-G	M	LAZT	19	4	109	11	42	89.9	17	2	INCUBAT	89.9	0.2	0.2	1	84	50	83	52	0.00	0.00	86	57
78	AZW-	H	YTRE	19	4	109	8	49	73.1	21	2	NESTLINGS	73.7	2.0	2.0	1	84	50	83	52	0.00	0.00	86	57
79	RSL-	M	SORA	19	4	109	10	12	74.8	22	2	NESTLINGS	75.1	3.0	3.0	1	84	50	83	52	0.00	0.00	86	57
80	WSL-	M	LOCK	19	4	109	15	52	81.4	28	2	NESTLINGS	80.5	-1.2	-1.2	1	84	50	83	52	0.00	0.00	86	57
81	Y-YM	F	CURY	19	4	109	16	3	76.3	29	2	NESTLINGS	75.4	1.0	1.0	1	84	50	83	52	0.00	0.00	86	57
82	Z-GL	M	FARS	20	4	110	9	36	79.3	-1	2	BUILD	79.7	-1.2	-1.2	1	85	49	85	50	0.00	0.00	86	57
83	ZY-P	H	SHIC	20	4	110	9	12	78.4	3	2	INCUBAT	78.9	0.5	0.5	1	85	49	85	50	0.00	0.00	86	57
84	P-YM	M	S18E	20	4	110	9	25	72.1	4	2	INCUBAT	72.5	1.3	1.3	1	85	49	85	50	0.00	0.00	86	57
85	ZO-G	M	LAZT	20	4	110	11	0	85.4	18	2	INCUBAT	85.5	-4.4	-4.4	1	85	49	85	50	0.00	0.00	86	57
86	ZY-B	M	EBAY	20	4	110	11	32	77.7	20	2	INCUBAT	77.7	0.2	0.2	1	85	49	85	50	0.00	0.00	86	57
87	AZW-	H	YTRE	20	4	110	8	33	73.0	22	2	NESTLINGS	73.6	-0.1	-0.1	1	85	49	85	50	0.00	0.00	86	57
88	RSL-	M	SORA	20	4	110	9	49	74.9	23	2	NESTLINGS	75.3	0.2	0.2	1	85	49	85	50	0.00	0.00	86	57
89	G-AM	M	BIGL	20	4	110	11	43	78.2	24	2	NESTLINGS	78.2	0.4	0.4	1	85	49	85	50	0.00	0.00	86	57
90	WSL-	M	LOCK	20	4	110	10	10	83.2	29	2	NESTLINGS	83.5	3.0	3.0	1	85	49	85	50	0.00	0.00	86	57
91	Y-YM	F	CURY	20	4	110	10	22	73.0	30	2	NESTLINGS	73.2	-2.2	-2.2	1	85	49	85	50	0.00	0.00	86	57
92	B-PC	F	RUSS	20	4	110	11	45	70.8	46	2	FLEDGLINGS	70.7	3.0	3.0	1	85	49	85	50	0.00	0.00	86	57
93	Z-GL	M	FARS	21	4	111	11	43	81.6	0	2	INCUBAT	81.6	1.9	1.9	1	87	52	86	51	0.00	0	86	57
94	SAP-	M	MUME	22	4	112	10	0	75.9	-4	2	BUILD	76.2	-2.1	-2.1	1	89	62	88	57	0.00	0.00	86	57
95	P-YM	M	S18E	23	4	113	11	35	74.0	6	2	INCUBAT	74.0	2.1	2.1	1	90	55	90	59	0.00	0.00	86	57
96	ZO-G	M	LAZT	23	4	113	9	2	85.9	21	2	NESTLINGS	86.4	1.8	1.8	1	90	55	90	59	0.00	0.00	86	57
97	G-AM	M	BIGL	23	4	113	10	7	76.2	27	2	NESTLINGS	76.5	-0.5	-0.5	1	90	55	90	59	0.00	0.00	86	57
98	LZW-	H	XRDS	23	4	113	17	0	74.1	32	2	NESTLINGS	73.0	-0.4	-0.4	1	90	55	90	59	0.00	0.00	86	57
99	G-PM	M	XRDS	23	4	113	16	58	85.1	32	2	NESTLINGS	84.0	0.5	0.5	1	90	55	90	59	0.00	0.00	86	57
100	Y-YM	F	CURY	23	4	113	8	49	70.8	33	2	NESTLINGS	71.4	-1.6	-1.6	1	90	55	90	59	0.00	0.00	86	57
101	B-PC	F	RUSS	23	4	113	9	14	68.6	49	2	FLEDGLINGS	69.1	0.3	0.3	1	90	55	90	59	0.00	0.00	86	57
102	A-LC	M	WAHO	24	4	114	11	30	77.6	0	2	INCUBAT	77.6	-0.3	-0.3	1	90	56	90	56	0.00	0.00	87	57
103	P-YM	M	S18E	24	4	114	16	22	75.0	7	2	INCUBAT	74.0	0.0	0.0	1	90	56	90	56	0.00	0.00	87	57
104	ZO-G	M	LAZT	24	4	114	9	25	88.1	22	2	NESTLINGS	88.5	2.1	2.1	1	90	56	90	56	0.00	0.00	87	57
105	WZW-	H	SCOP	24	4	114	10	43	77.0	23	2	NESTLINGS	77.2	3.5	3.5	1	90	56	90	56	0.00	0.00	87	57
106	G-AM	M	BIGL	24	4	114	10	6	75.7	28	2	NESTLINGS	76.0	-0.5	-0.5	1	90	56	90	56	0.00	0.00	87	57
107	R-BM	F	BNCH	24	4	114	9	14	78.0	31	2	NESTLINGS	78.5	-1.0	-1.0	1	90	56	90	56	0.00	0.00	87	57
108	WSL-	M	LOCK	24	4	114	8	51	82.0	33	2	NESTLINGS	82.6	1.2	1.2	1	90	56	90	56	0.00	0.00	87	57
109	Y-YM	F	CURY	24	4	114	9	0	71.9	34	2	NESTLINGS	72.4	1.0	1.0	1	90	56	90	56	0.00	0.00	87	57
110	B-PC	F	RUSS	24	4	114	9	35	70.2	50	2	FLEDGLINGS	70.6	1.5	1.5	1	90	56	90	56	0.00	0.00	87	57
111	P-YM	M	S18E	25	4	115	8	58	75.5	-3	2	BUILD	76.0	2.0	2.0	1	88	62	89	59	0.42	0.42	87	58
112	A-LC	M	WAHO	25	4	115	17	11	78.8	1	2	INCUBAT	77.6	0.0	0.0	1	88	62	89	59	0.42	0.42	87	58
113	ZO-O	M	POWL	25	4	115	9	48	81.3	4	2	INCUBAT	81.7	-0.6	-0.6	1	88	62	89	59	0.42	0.42	87	58
114	YZW-	H	SCOP	25	4	115	11	20	68.8	24	2	NESTLINGS	68.8	-0.9	-0.9	1	88	62	89	59	0.42	0.42	87	58
115	G-AM	M	BIGL	25	4	115	11	7	74.7	29	2	NESTLINGS	74.8	-1.2	-1.2	1	88	62	89	59	0.42	0.42	87	58
116	WSL-	M	LOCK	25	4	115	10	7	80.2	34	2	NESTLINGS	80.5	-2.1	-2.1	1	88	62	89	59	0.42	0.42	87	58
117	Y-YM	F	CURY	25	4	115	10	16	71.6	35	2	NESTLINGS	71.9	-0.5	-0.5	1	88	62	89	59	0.42	0.42	87	58
118	SAP-	M	MUME	29	4	119	10	44	76.2	3	2	INCUBAT	76.4	4.8	4.8	1	93	67	89	59	0.00	0.00	87	58
119	P-YM	M	S18E	30	4	120	17	16	76.9	2	2	INCUBAT	75.7	3.1	3.1	1	92	70	93	69	0.00	0.00	87	59
120	SAP-	M	MUME	30	4	120	8	44	74.9	4	2	INCUBAT	75.5	-0.9	-0.9	1	92	70	93	69	0.00	0.00	87	59
121	A-LC	M	WAHO	30	4	120	8	20	76.4	6	2	INCUBAT	77.1	0.2	0.2	1	92	70	93	69	0.00	0.00	87	59
122	ZO-O	M	POWL	30	4	120	11	50	83.3	9	2	INCUBAT	83.2	1.7	1.7	1	92	70	93	69	0.00	0.00	87	59
123	ZO-G	M	LAZT	30	4	120	11	10	84.7	28	2	NESTLINGS	84.8	2.1	2.1	1	92	70	93	69	0.00	0.00	87	59
124	RSL-	M	SORA	30	4	120	17	31	73.2	33	2	NESTLINGS	71.9	0.5	0.5	1	92	70	93	69	0.00	0.00	87	59
125	G-AM	M	BIGL	30	4	120	9	49	77.0	34	2	NESTLINGS	77.4	1.6	1.6	1	92	70	93	69	0.00	0.00	87	59
126	B-AM	H	BIGL	30	4	120	9	51	75.4	34	2	NESTLINGS	75.7	2.0	2.0	1	92	70	93	69	0.00	0.00	87	59
127	R-BM	F	BNCH	30	4	120	11	2	77.5	37	2	NESTLINGS	77.6	0.7	0.7	1	92	70	93	69	0.00	0.00	87	59
128	FZW-	H	XRDS	30	4	120	10	20	78.1	39	2	NESTLINGS	78.3	0.4	0.4	1	92	70	93	69	0.00	0.00	87	59
129	G-YC	F	XRDS	30	4	120	10	13	80.5	39	2	NESTLINGS	80.8	1.0	1.0	1	92	70	93	69	0.00	0.00	87	59
130	LZW-	H	XRDS	30	4	120	10	16	77.5	39	2	NESTLINGS	77.8	1.7	1.7	1	92	70	93	69	0.00	0.00	87	59
131	-GYZ	M	CURY	30	4	120	16	16	77.0	40	2	NESTLINGS	76.0	-1.2	-1.2	1	92	70	93	69	0.00	0.00	87	59
132	Y-YM	F	CURY	30	4	120	16	4	74.0	40	2	NESTLINGS	73.1	-0.3	-0.3	1	92	70	93	69	0.00	0.00	87	59
133	B-PC	F	RUSS	30	4	120	10	46	70.4	56	2	FLEDGLINGS	70.6	0.4	0.4	1	92	70	93	69	0.00	0.00	87	59
134	G-YC	F	XRDS	1	5	121	10	17	81.6	-25	3	BUILD	81.9	1.1	1.1	1	81	65	87	68	0.81	0.81	88	59
135	P-YM	M	S18E	1	5	121	8	45	75.6	3	3	INCUBAT	76.2	0.5	0.5	1	81	65	87	68	0.81	0.81	88	59
136	SAP-	M	MUME	1	5	121	11	20	76.2	5	3	INCUBAT	76.2	0.7	0.7	1	81	65	87	68	0.81	0.81	88	59
137	A-LC	M	WAHO	1	5	121	11	31	76.7	7	3	INCUBAT	76.7	-0.4	-0.4	1	81	65	87	68	0.81	0.81	88	59
138	ZO-O	M	POWL	1	5	121	16	22	83.3	10	3	INCUBAT	82.3	-0.9	-0.9	1	81	65	87	68	0.81	0.81	88	59
139	ZO-G	M	LAZT	1	5	121	15	35	85.4	29	3	NESTLINGS	84.6	-0.2	-0.2	1	81	65	87	68	0.81	0.81	88	59
140	RSL-	M	SORA	1	5	121	9	26	71.2	34	3	NESTLINGS	71.6	-0.3	-0.3	1	81	65	87	68	0.81	0.81	88	59
141	B-AM	H	BIGL	1	5	121	9	59	74.2	35	3	NESTLINGS	74.5	-1.2	-1.2	1	81	65	87	68	0.81	0.81	88	59
142	R-BM	F	BNCH	1	5	121	15	24	76.8	38	3	NESTLINGS	76.0	-1.6	-1.6	1	81	65	87	68	0.81	0.81	88	59
143	Y-YM	F	CURY	1	5	121	15	12	73.3	41	3	FLEDGLINGS	72.5	-0.6	-0.6	1	81	65	87	68	0.81	0.81	88	59
144	ZB-G	H	EQUS	1	5	121	10	49	76.6	45	3	FLEDGLINGS	76.7	1.8	1.8	1	81	65	87	68	0.81	0.81	88	59
145	B-PC	F	RUSS	1	5	121	15	49	70.6	57	3	FLEDGLINGS	69.7	-0.9	-0.9	1	81	65	87	68	0.81	0.81	88	59
146	G-YC	F	XRDS	2	5	122	11	35	84.6	-24	3	BUILD	84.6	2.7	2.7	1	84	66	83	66	0.00	0.81	88	60
147	G-PM	M	XRDS	2	5	122	11	38	88.5	-24	3	BUILD	88.5	3.8	3.8	1	84	66	83	66	0.00	0.81	88	60
148	P-YM	M	S18E	2	5	122	9	18	76.1	4	3	INCUBAT	76.6	0.4	0.4	1	84	66	83	66	0.00	0.81	88	60
149	Z-GL	M	FARS	2	5	122	9	46	82.1	5	3	INCUBAT	82.5	2.7	2.7	1	84	66	83	66	0.00	0.81	88	60
150	SAP-	M	MUME	2	5	122	10	20	75.0	6	3	INCUBAT	75.2	-1.0	-1.0	1	84	66	83	66	0.00	0.81	88	60
151	A-LC	M	WAHO	2	5	122	10	10	77.2	8	3	INCUBAT	77.5	0.8	0.8	1	84	66	83	66	0.00	0.81	88	60
152	ZO-O	M	POWL	2	5	122	16	35	83.1	11	3	INCUBAT	82.0	-0.3	-0.3	1	84	66	83	66	0.00	0.81	88	60
153	ZO-G	M	LAZT	2	5	122	16	11	85.0	30	3	NESTLINGS	84.0	-0.6	-0.6	1	84	66	83	66	0.00	0.81	88	60
154	RSL-	M	SORA	2	5	122	9	54	72.7	35	3	NESTLINGS	73.0	1.4	1.4	1	84	66	83	66	0.00	0.81	88	60
155	B-AM	H	BIGL	2	5	122	11	25	74.1	36	3	NESTLINGS	74.1	-0.4	-0.4	1	84	66	83	66	0.00	0.81	88	60
156	R-BM	F	BNCH	2	5	122	16	5	75.9	39	3	NESTLINGS	74.9	-1.1	-1.1	1	84	66	83	66	0.00	0.81	88	60
157	WSL-	M	LOCK	2	5	122	15	7	83.8	41	3	FLEDGLINGS	83.0	0.2	0.2	1	84	66	83	66	0.00	0.81	88	60
158	Y-YM	F	CURY	2	5	122	15	15	70.7	42	3	FLEDGLINGS	69.9	-2.6	-2.6	1	84	66	83	66	0.00	0.81	88	60
159	B-PC	F	RUSS	2	5	122	15	55	70.4	58	3	FLEDGLINGS	69.5	-0.2	-0.2	1	84	66	83	66	0.00	0.81	88	60
160	G-PM	M	XRDS	3	5	123	10	20	86.0	-23	3	BUILD	86.2	-2.3	-2.3	1	89	68	87	67	0.07	0.07	88	60
161	P-YM	M	S18E	3	5	123	16	14	76.9	5	3	INCUBAT	75.9	-0.7	-0.7	1	89	68	87	67	0.07	0.07	88	60
162	Z-GL	M	FARS	3	5	123	16	4	81.6	6	3	INCUBAT	80.7	-1.8	-1.8	1	89	68	87	67	0.07	0.07	88	60
163	ZY-P	H	SHIC	3	5	123	8	31	78.5	6	3	INCUBAT	79.1	0.0	0.0	1	89	68	87	67	0.07	0.07	88	60
164	SAP-	M	MUME	3	5	123	8	52	74.5	7	3	INCUBAT	75.0	-0.2	-0.2	1	89	68	87	67	0.07	0.07	88	60
165	A-LC	M	WAHO	3	5	123	8	43	76.6	9	3	INCUBAT	77.2	-0.3	-0.3	1	89	68	87	67	0.07	0.07	88	60
166	ZO-O	M	POWL	3	5	123	11	37	81.4	12	3	INCUBAT	81.4	-0.6	-0.6	1	89	68	87	67	0.07	0.07	88	60
167	ZO-G	M	LAZT	3	5	123	11	10	87.5	31	3	NESTLINGS	87.6	3.6	3.6	1	89	68	87	67	0.07	0.07	88	60
168	RSL-	M	SORA	3	5	123	15	55	73.5	36	3	NESTLINGS	72.6	-0.4	-0.4	1	89	68	87	67	0.07	0.07	88	60
169	B-AM	H	BIGL	3	5	123	9	49	73.3	37	3	NESTLINGS	73.7	-0.4	-0.4	1	89	68	87	67	0.07	0.07	88	60
170	G-AM	M	BIGL	3	5	123	10	7	76.0	37	3	NESTLINGS	76.3	-0.2	-0.2	1	89	68	87	67	0.07	0.07	88	60
171	R-BM	F	BNCH	3	5	123	11	3	77.4	40	3	NESTLINGS	77.5	2.6	2.6	1	89	68	87	67	0.07	0.07	88	60
172	WSL-	M	LOCK	3	5	123	11	25	82.5	42	3	FLEDGLINGS	82.5	-0.5	-0.5	1	89	68	87	67	0.07	0.07	88	60
173	Y-YM	F	CURY	3	5	123	14	48	70.6	43	3	FLEDGLINGS	69.9	0.0	0.0	1	89	68	87	67	0.07	0.07	88	60
174	B-PC	F	RUSS	3	5	123	10	51	70.7	59	3	FLEDGLINGS	70.8	1.3	1.3	1	89	68	87	67	0.07	0.07	88	60
175	G-PM	M	XRDS	4	5	124	11	5	84.4	-22	3	BUILD	84.5	-1.7	-1.7	1	90	65	90	67	0.55	0.62	88	60
176	LZW-	H	XRDS	4	5	124	11	4	78.1	-22	3	BUILD	78.2	6.4	6.4	1	90	65	90	67	0.55	0.62	88	60
177	A-LC	M	WAHO	4	5	124	10	12	75.9	10	3	INCUBAT	76.2	-1.0	-1.0	1	90	65	90	67	0.55	0.62	88	60
178	ZO-O	M	POWL	6	5	126	11	35	81.5	15	3	INCUBAT	81.5	0.3	0.3	1	90	59	90	59	0.00	0.00	89	60
179	G-AM	M	BIGL	6	5	126	9	52	77.1	40	3	NESTLINGS	77.4	1.1	1.1	1	90	59	90	59	0.00	0.00	89	60
180	R-BM	F	BNCH	6	5	126	10	56	78.0	43	3	FLEDGLINGS	78.1	-0.1	-0.1	1	90	59	90	59	0.00	0.00	89	60
181	WSL-	M	LOCK	6	5	126	11	17	81.7	45	3	FLEDGLINGS	81.7	-2.5	-2.5	1	90	59	90	59	0.00	0.00	89	60
182	Y-YM	F	CURY	6	5	126	11	15	74.3	46	3	FLEDGLINGS	74.4	2.7	2.7	1	90	59	90	59	0.00	0.00	89	60
183	B-PC	F	RUSS	6	5	126	10	44	69.1	62	3	FLEDGLINGS	69.3	-0.3	-0.3	1	90	59	90	59	0.00	0.00	89	60
184	G-PM	M	XRDS	7	5	127	8	13	85.3	-19	3	BUILD	86.0	1.0	1.0	1	91	61	91	60	0.00	0.00	89	61
185	ZY-P	H	SHIC	7	5	127	10	12	79.2	10	3	INCUBAT	79.5	-0.1	-0.1	1	91	61	91	60	0.00	0.00	89	61
186	SAP-	M	MUME	7	5	127	9	30	77.1	11	3	INCUBAT	77.5	2.3	2.3	1	91	61	91	60	0.00	0.00	89	61
187	A-LC	M	WAHO	7	5	127	9	57	76.5	13	3	INCUBAT	76.8	-1.4	-1.4	1	91	61	91	60	0.00	0.00	89	61
188	ZO-O	M	POWL	7	5	127	11	21	80.5	16	3	INCUBAT	80.5	-1.0	-1.0	1	91	61	91	60	0.00	0.00	89	61
189	ZO-G	M	LAZT	7	5	127	17	10	87.2	35	3	NESTLINGS	86.0	-2.1	-2.1	1	91	61	91	60	0.00	0.00	89	61
190	YZW-	H	SCOP	7	5	127	8	48	71.5	36	3	NESTLINGS	72.1	0.0	0.0	1	91	61	91	60	0.00	0.00	89	61
191	G-AM	M	BIGL	7	5	127	8	24	73.7	41	3	FLEDGLINGS	74.3	-3.1	-3.1	1	91	61	91	60	0.00	0.00	89	61
192	R-BM	F	BNCH	7	5	127	17	0	78.3	44	3	FLEDGLINGS	77.2	-0.9	-0.9	1	91	61	91	60	0.00	0.00	89	61
193	WSL-	M	LOCK	7	5	127	16	28	82.5	46	3	FLEDGLINGS	81.5	-0.2	-0.2	1	91	61	91	60	0.00	0.00	89	61
194	Y-YM	F	CURY	7	5	127	8	0	70.2	47	3	FLEDGLINGS	70.9	-3.5	-3.5	1	91	61	91	60	0.00	0.00	89	61
195	-GYZ	M	CURY	7	5	127	7	59	74.7	47	3	FLEDGLINGS	75.4	0.5	0.5	1	91	61	91	60	0.00	0.00	89	61
196	B-PC	F	RUSS	7	5	127	16	50	69.9	63	3	FLEDGLINGS	68.8	-0.5	-0.5	1	91	61	91	60	0.00	0.00	89	61
197	P-YM	M	S18E	10	5	130	15	26	75.3	-20	3	BUILD	74.5	0.9	0.9	1	90	63	90	63	0.00	0.00	89	61
198	ZY-P	H	SHIC	10	5	130	7	40	77.3	13	3	INCUBAT	78.1	-1.4	-1.4	1	90	63	90	63	0.00	0.00	89	61
199	Z-GL	M	FARS	10	5	130	15	14	83.0	13	3	INCUBAT	82.2	0.0	0.0	1	90	63	90	63	0.00	0.00	89	61
200	SAP-	M	MUME	10	5	130	8	16	76.2	14	3	INCUBAT	76.9	0.7	0.7	1	90	63	90	63	0.00	0.00	89	61
201	A-LC	M	WAHO	10	5	130	8	25	75.6	16	3	INCUBAT	76.2	-2.0	-2.0	1	90	63	90	63	0.00	0.00	89	61
202	ZO-O	M	POWL	10	5	130	10	57	82.1	19	3	INCUBAT	82.2	1.2	1.2	1	90	63	90	63	0.00	0.00	89	61
203	ZO-G	M	LAZT	10	5	130	10	26	86.4	38	3	NESTLINGS	86.6	1.4	1.4	1	90	63	90	63	0.00	0.00	89	61
204	WZW-	H	SCOP	10	5	130	8	37	76.6	39	3	NESTLINGS	77.2	-0.5	-0.5	1	90	63	90	63	0.00	0.00	89	61
205	YZW-	H	SCOP	10	5	130	8	34	70.9	39	3	NESTLINGS	71.5	0.2	0.2	1	90	63	90	63	0.00	0.00	89	61
206	ZY-B	M	EBAY	10	5	130	9	35	74.3	40	3	NESTLINGS	74.7	0.3	0.3	1	90	63	90	63	0.00	0.00	89	61
207	AZW-	H	YTRE	10	5	130	15	4	73.8	42	3	FLEDGLINGS	73.1	-2.5	-2.5	1	90	63	90	63	0.00	0.00	89	61
208	PZ-F	F	YTRE	10	5	130	15	6	73.8	42	3	FLEDGLINGS	73.1	-2.5	-2.5	1	90	63	90	63	0.00	0.00	89	61
209	RSL-	M	SORA	10	5	130	15	35	71.6	43	3	FLEDGLINGS	70.8	-1.2	-1.2	1	90	63	90	63	0.00	0.00	89	61
210	B-AM	H	BIGL	10	5	130	9	36	72.5	44	3	FLEDGLINGS	72.9	-2.7	-2.7	1	90	63	90	63	0.00	0.00	89	61
211	G-AM	M	BIGL	10	5	130	9	27	75.4	44	3	FLEDGLINGS	75.8	-1.3	-1.3	1	90	63	90	63	0.00	0.00	89	61
212	WSL-	M	LOCK	10	5	130	10	47	81.6	49	3	FLEDGLINGS	81.7	-1.2	-1.2	1	90	63	90	63	0.00	0.00	89	61
213	-GYZ	M	CURY	10	5	130	10	37	75.1	50	3	FLEDGLINGS	75.3	-1.8	-1.8	1	90	63	90	63	0.00	0.00	89	61
214	Y-YM	F	CURY	10	5	130	10	38	70.0	50	3	FLEDGLINGS	70.2	-1.5	-1.5	1	90	63	90	63	0.00	0.00	89	61
215	B-PC	F	RUSS	10	5	130	10	9	69.6	66	3	FLEDGLINGS	69.9	0.5	0.5	1	90	63	90	63	0.00	0.00	89	61
216	G-PM	M	XRDS	11	5	131	9	15	83.9	-15	3	BUILD	84.4	-3.3	-3.3	1	90	61	90	62	0.00	0.00	89	61
217	FZW-	H	XRDS	11	5	131	9	12	79.6	-15	3	BUILD	80.1	0.2	0.2	1	90	61	90	62	0.00	0.00	89	61
218	LZW-	H	XRDS	11	5	131	9	17	76.3	-15	3	BUILD	76.8	1.1	1.1	1	90	61	90	62	0.00	0.00	89	61
219	G-YC	F	XRDS	11	5	131	9	13	79.8	-15	3	BUILD	80.3	2.2	2.2	1	90	61	90	62	0.00	0.00	89	61
220	Z-GL	M	FARS	11	5	131	10	28	80.4	14	3	INCUBAT	80.6	-1.6	-1.6	1	90	61	90	62	0.00	0.00	89	61
221	ZY-P	H	SHIC	11	5	131	10	5	78.9	14	3	INCUBAT	79.2	1.1	1.1	1	90	61	90	62	0.00	0.00	89	61
222	SAP-	M	MUME	11	5	131	9	43	76.0	15	3	INCUBAT	76.4	-0.5	-0.5	1	90	61	90	62	0.00	0.00	89	61
223	A-LC	M	WAHO	11	5	131	9	55	77.5	17	3	INCUBAT	77.8	1.6	1.6	1	90	61	90	62	0.00	0.00	89	61
224	ZO-O	M	POWL	11	5	131	10	14	82.8	20	3	INCUBAT	83.1	0.9	0.9	1	90	61	90	62	0.00	0.00	89	61
225	ZO-G	M	LAZT	11	5	131	8	41	84.2	39	3	NESTLINGS	84.8	-1.8	-1.8	1	90	61	90	62	0.00	0.00	89	61
226	AZW-	H	YTRE	11	5	131	11	3	75.5	43	3	FLEDGLINGS	75.6	2.5	2.5	1	90	61	90	62	0.00	0.00	89	61
227	PZ-F	F	YTRE	11	5	131	11	5	75.5	43	3	FLEDGLINGS	75.6	2.5	2.5	1	90	61	90	62	0.00	0.00	89	61
228	RSL-	M	SORA	11	5	131	10	54	72.8	44	3	FLEDGLINGS	72.9	2.1	2.1	1	90	61	90	62	0.00	0.00	89	61
229	G-AM	M	BIGL	11	5	131	9	22	74.0	45	3	FLEDGLINGS	74.4	-1.4	-1.4	1	90	61	90	62	0.00	0.00	89	61
230	B-AM	H	BIGL	11	5	131	9	26	74.1	45	3	FLEDGLINGS	74.5	1.6	1.6	1	90	61	90	62	0.00	0.00	89	61
231	WSL-	M	LOCK	11	5	131	8	6	82.6	50	3	FLEDGLINGS	83.3	1.6	1.6	1	90	61	90	62	0.00	0.00	89	61
232	-GYZ	M	CURY	11	5	131	8	16	74.2	51	3	FLEDGLINGS	74.9	-0.4	-0.4	1	90	61	90	62	0.00	0.00	89	61
233	Y-YM	F	CURY	11	5	131	8	17	72.0	51	3	FLEDGLINGS	72.7	2.5	2.5	1	90	61	90	62	0.00	0.00	89	61
234	B-PC	F	RUSS	11	5	131	8	29	69.7	67	3	FLEDGLINGS	70.3	0.4	0.4	1	90	61	90	62	0.00	0.00	89	61
235	ZY-P	H	SHIC	12	5	132	10	51	80.5	15	3	INCUBAT	80.6	1.4	1.4	1	85	65	88	63	0.23	0.23	89	62
236	Z-GL	M	FARS	12	5	132	9	2	81.6	15	3	INCUBAT	82.1	1.5	1.5	1	85	65	88	63	0.23	0.23	89	62
237	SAP-	M	MUME	12	5	132	10	32	76.3	16	3	INCUBAT	76.5	0.1	0.1	1	85	65	88	63	0.23	0.23	89	62
238	A-LC	M	WAHO	12	5	132	11	13	78.5	18	3	INCUBAT	78.6	0.8	0.8	1	85	65	88	63	0.23	0.23	89	62
239	ZO-G	M	LAZT	12	5	132	9	52	85.6	40	3	NESTLINGS	85.9	1.1	1.1	1	85	65	88	63	0.23	0.23	89	62
240	AZW-	H	YTRE	12	5	132	8	53	73.7	44	3	FLEDGLINGS	74.2	-1.4	-1.4	1	85	65	88	63	0.23	0.23	89	62
241	PZ-F	F	YTRE	12	5	132	8	54	74.4	44	3	FLEDGLINGS	74.9	-0.7	-0.7	1	85	65	88	63	0.23	0.23	89	62
242	RSL-	M	SORA	12	5	132	9	25	72.2	45	3	FLEDGLINGS	72.6	-0.3	-0.3	1	85	65	88	63	0.23	0.23	89	62
243	G-AM	M	BIGL	12	5	132	11	29	77.7	46	3	FLEDGLINGS	77.7	3.3	3.3	1	85	65	88	63	0.23	0.23	89	62
244	-GYZ	M	CURY	12	5	132	9	35	74.7	52	3	FLEDGLINGS	75.1	0.2	0.2	1	85	65	88	63	0.23	0.23	89	62
245	Y-YM	F	CURY	12	5	132	9	38	72.8	52	3	FLEDGLINGS	73.2	0.5	0.5	1	85	65	88	63	0.23	0.23	89	62
246	B-PC	F	RUSS	12	5	132	10	2	68.8	68	3	FLEDGLINGS	69.1	-1.2	-1.2	1	85	65	88	63	0.23	0.23	89	62
247	P-YM	M	S18E	13	5	133	17	35	76.7	-20	3	BUILD	75.4	-0.5	-0.5	1	90	66	88	66	0.18	0.41	89	62
248	Z-GL	M	FARS	13	5	133	11	13	81.5	16	3	INCUBAT	81.6	-0.5	-0.5	1	90	66	88	66	0.18	0.41	89	62
249	ZY-P	H	SHIC	13	5	133	9	59	79.8	16	3	INCUBAT	80.1	-0.5	-0.5	1	90	66	88	66	0.18	0.41	89	62
250	SAP-	M	MUME	13	5	133	17	22	77.3	17	3	INCUBAT	76.1	-0.4	-0.4	1	90	66	88	66	0.18	0.41	89	62
251	A-LC	M	WAHO	13	5	133	10	16	78.4	19	3	INCUBAT	78.7	0.1	0.1	1	90	66	88	66	0.18	0.41	89	62
252	ZO-G	M	LAZT	13	5	133	9	9	85.7	41	3	FLEDGLINGS	86.2	0.3	0.3	1	90	66	88	66	0.18	0.41	89	62
253	YZW-	H	SCOP	13	5	133	10	28	70.4	42	3	FLEDGLINGS	70.6	-1.0	-1.0	1	90	66	88	66	0.18	0.41	89	62
254	PZ-F	F	YTRE	13	5	133	11	32	74.2	45	3	FLEDGLINGS	74.2	-0.7	-0.7	1	90	66	88	66	0.18	0.41	89	62
255	AZW-	H	YTRE	13	5	133	11	32	73.8	45	3	FLEDGLINGS	73.8	-0.4	-0.4	1	90	66	88	66	0.18	0.41	89	62
256	RSL-	M	SORA	13	5	133	11	3	72.4	46	3	FLEDGLINGS	72.5	-0.1	-0.1	1	90	66	88	66	0.18	0.41	89	62
257	G-AM	M	BIGL	13	5	133	10	39	77.4	47	3	FLEDGLINGS	77.6	-0.1	-0.1	1	90	66	88	66	0.18	0.41	89	62
258	R-BM	F	BNCH	13	5	133	16	15	78.8	50	3	FLEDGLINGS	77.8	-0.9	-0.9	1	90	66	88	66	0.18	0.41	89	62
259	Y-YM	F	CURY	13	5	133	8	53	71.7	53	3	FLEDGLINGS	72.2	-1.0	-1.0	1	90	66	88	66	0.18	0.41	89	62
260	-GYZ	M	CURY	13	5	133	8	52	74.8	53	3	FLEDGLINGS	75.3	0.2	0.2	1	90	66	88	66	0.18	0.41	89	62
261	B-PC	F	RUSS	13	5	133	9	23	69.3	69	3	FLEDGLINGS	69.7	0.6	0.6	1	90	66	88	66	0.18	0.41	89	62
262	P-YM	M	S18E	14	5	134	8	29	74.4	-20	3	BUILD	75.0	-0.4	-0.4	1	91	66	91	66	0.00	0.18	90	63
263	Z-GL	M	FARS	14	5	134	9	9	82.0	17	3	INCUBAT	82.5	0.9	0.9	1	91	66	91	66	0.00	0.18	90	63
264	ZO-O	M	POWL	14	5	134	9	34	79.9	23	3	NESTLINGS	80.3	-2.4	-2.4	1	91	66	91	66	0.00	0.18	90	63
265	AZW-	H	YTRE	14	5	134	6	49	71.4	46	3	FLEDGLINGS	72.4	-1.4	-1.4	1	91	66	91	66	0.00	0.18	90	63
266	PZ-F	F	YTRE	14	5	134	6	50	73.1	46	3	FLEDGLINGS	74.1	-0.1	-0.1	1	91	66	91	66	0.00	0.18	90	63
267	RSL-	M	SORA	14	5	134	7	38	71.8	47	3	FLEDGLINGS	72.6	0.1	0.1	1	91	66	91	66	0.00	0.18	90	63
268	P-YM	M	S18E	15	5	135	7	18	73.6	-20	3	BUILD	74.5	-0.5	-0.5	1	91	65	91	66	0.00	0.00	90	62
269	Z-GL	M	FARS	15	5	135	7	28	81.8	18	3	INCUBAT	82.6	0.1	0.1	1	91	65	91	66	0.00	0.00	90	62
270	ZO-O	M	POWL	15	5	135	7	47	79.0	24	3	NESTLINGS	79.8	-0.5	-0.5	1	91	65	91	66	0.00	0.00	90	62
271	PZ-F	F	YTRE	15	5	135	7	40	72.7	47	3	FLEDGLINGS	73.5	-0.6	-0.6	1	91	65	91	66	0.00	0.00	90	62
272	AZW-	H	YTRE	15	5	135	7	41	71.8	47	3	FLEDGLINGS	72.6	0.2	0.2	1	91	65	91	66	0.00	0.00	90	62
273	P-YM	M	S18E	16	5	136	10	32	71.4	-20	4	BUILD	71.6	-2.9	-2.9	1	88	61	90	63	0.00	0.00	90	62
274	Z-GL	M	FARS	16	5	136	10	23	82.8	19	4	INCUBAT	83.0	0.4	0.4	1	88	61	90	63	0.00	0.00	90	62
275	ZO-O	M	POWL	16	5	136	16	18	78.7	25	4	NESTLINGS	77.7	-2.1	-2.1	1	88	61	90	63	0.00	0.00	90	62
276	AZW-	H	YTRE	16	5	136	16	5	72.4	48	4	FLEDGLINGS	71.4	-1.2	-1.2	1	88	61	90	63	0.00	0.00	90	62
277	PZ-F	F	YTRE	16	5	136	10	11	73.0	48	4	FLEDGLINGS	73.3	-0.2	-0.2	1	88	61	90	63	0.00	0.00	90	62
278	LZW-	H	XRDS	21	5	141	10	25	74.1	-5	4	BUILD	74.3	-0.1	-0.1	1	88	71	91	67	0.38	0.38	90	63
279	FZW-	H	XRDS	21	5	141	10	26	79.5	-5	4	BUILD	79.7	0.1	0.1	1	88	71	91	67	0.38	0.38	90	63
280	G-PM	M	XRDS	21	5	141	10	24	87.3	-5	4	BUILD	87.5	2.2	2.2	1	88	71	91	67	0.38	0.38	90	63
281	ZY-P	H	SHIC	21	5	141	11	32	79.4	24	4	NESTLINGS	79.4	2.0	2.0	1	88	71	91	67	0.38	0.38	90	63
282	SAP-	M	MUME	21	5	141	11	10	75.7	25	4	NESTLINGS	75.8	-1.9	-1.9	1	88	71	91	67	0.38	0.38	90	63
283	A-LC	M	WAHO	21	5	141	11	32	77.6	27	4	NESTLINGS	77.6	-0.3	-0.3	1	88	71	91	67	0.38	0.38	90	63
284	ZO-G	M	LAZT	21	5	141	9	17	87.2	49	4	FLEDGLINGS	87.7	1.4	1.4	1	88	71	91	67	0.38	0.38	90	63
285	YZW-	H	SCOP	21	5	141	10	54	68.7	50	4	FLEDGLINGS	68.8	0.2	0.2	1	88	71	91	67	0.38	0.38	90	63
286	WZW-	H	SCOP	21	5	141	10	52	76.7	50	4	FLEDGLINGS	76.8	0.8	0.8	1	88	71	91	67	0.38	0.38	90	63
287	G-AM	M	BIGL	21	5	141	10	43	77.1	55	4	FLEDGLINGS	77.3	0.5	0.5	1	88	71	91	67	0.38	0.38	90	63
288	R-BM	F	BNCH	21	5	141	9	10	76.5	58	4	FLEDGLINGS	77.0	1.2	1.2	1	88	71	91	67	0.38	0.38	90	63
289	WSL-	M	LOCK	21	5	141	8	53	83.4	60	4	FLEDGLINGS	83.9	0.7	0.7	1	88	71	91	67	0.38	0.38	90	63
290	-GYZ	M	CURY	21	5	141	8	57	75.1	61	4	FLEDGLINGS	75.6	-2.4	-2.4	1	88	71	91	67	0.38	0.38	90	63
291	Y-YM	F	CURY	21	5	141	8	58	72.4	61	4	FLEDGLINGS	72.9	0.6	0.6	1	88	71	91	67	0.38	0.38	90	63
292	FZW-	H	XRDS	22	5	142	10	27	76.8	-4	4	BUILD	77.0	-2.7	-2.7	1	76	71	82	71	1.30	1.68	90	63
293	G-PM	M	XRDS	22	5	142	10	27	84.8	-4	4	BUILD	85.0	-2.5	-2.5	1	76	71	82	71	1.30	1.68	90	63
294	LZW-	H	XRDS	22	5	142	10	27	74.7	-4	4	BUILD	74.9	0.6	0.6	1	76	71	82	71	1.30	1.68	90	63
295	ZY-P	H	SHIC	22	5	142	9	11	78.5	25	4	NESTLINGS	79.0	-0.4	-0.4	1	76	71	82	71	1.30	1.68	90	63
296	SAP-	M	MUME	22	5	142	9	24	74.0	26	4	NESTLINGS	74.4	-1.4	-1.4	1	76	71	82	71	1.30	1.68	90	63
297	A-LC	M	WAHO	22	5	142	9	33	75.3	28	4	NESTLINGS	75.7	-1.9	-1.9	1	76	71	82	71	1.30	1.68	90	63
298	ZO-O	M	POWL	22	5	142	9	0	77.8	31	4	NESTLINGS	78.3	-1.5	-1.5	1	76	71	82	71	1.30	1.68	90	63
299	ZO-G	M	LAZT	22	5	142	11	28	87.1	50	4	FLEDGLINGS	87.1	-0.6	-0.6	1	76	71	82	71	1.30	1.68	90	63
300	WZW-	H	SCOP	22	5	142	9	42	74.8	51	4	FLEDGLINGS	75.2	-1.6	-1.6	1	76	71	82	71	1.30	1.68	90	63
301	YZW-	H	SCOP	22	5	142	9	41	71.0	51	4	FLEDGLINGS	71.4	2.6	2.6	1	76	71	82	71	1.30	1.68	90	63
302	B-AM	H	BIGL	22	5	142	10	28	73.5	56	4	FLEDGLINGS	73.7	-1.2	-1.2	1	76	71	82	71	1.30	1.68	90	63
303	G-AM	M	BIGL	22	5	142	10	27	75.9	56	4	FLEDGLINGS	76.1	-1.2	-1.2	1	76	71	82	71	1.30	1.68	90	63
304	WSL-	M	LOCK	22	5	142	11	46	83.0	61	4	FLEDGLINGS	82.9	-1.0	-1.0	1	76	71	82	71	1.30	1.68	90	63
305	Y-YM	F	CURY	22	5	142	11	38	72.7	62	4	FLEDGLINGS	72.7	-0.2	-0.2	1	76	71	82	71	1.30	1.68	90	63
306	P-YM	M	S18E	23	5	143	10	41	76.8	-20	4	BUILD	77.0	1.9	1.9	1	92	69	84	70	0.01	1.31	90	64
307	G-PM	M	XRDS	23	5	143	9	7	86.3	-3	4	BUILD	86.8	1.8	1.8	1	92	69	84	70	0.01	1.31	90	64
308	ZY-P	H	SHIC	23	5	143	10	9	78.8	26	4	NESTLINGS	79.1	0.1	0.1	1	92	69	84	70	0.01	1.31	90	64
309	ZF-P	H	FARS	23	5	143	10	31	75.3	26	4	NESTLINGS	75.5	0.8	0.8	1	92	69	84	70	0.01	1.31	90	64
310	Z-GL	M	FARS	23	5	143	10	28	79.6	26	4	NESTLINGS	79.8	1.2	1.2	1	92	69	84	70	0.01	1.31	90	64
311	SAP-	M	MUME	23	5	143	10	5	74.5	27	4	NESTLINGS	74.8	0.4	0.4	1	92	69	84	70	0.01	1.31	90	64
312	A-LC	M	WAHO	23	5	143	9	47	75.3	29	4	NESTLINGS	75.7	0.0	0.0	1	92	69	84	70	0.01	1.31	90	64
313	ZO-O	M	POWL	23	5	143	10	59	77.1	32	4	NESTLINGS	77.2	-1.1	-1.1	1	92	69	84	70	0.01	1.31	90	64
314	ZO-G	M	LAZT	23	5	143	8	33	87.0	51	4	FLEDGLINGS	87.6	0.5	0.5	1	92	69	84	70	0.01	1.31	90	64
315	YZW-	H	SCOP	23	5	143	9	37	69.4	52	4	FLEDGLINGS	69.8	-1.6	-1.6	1	92	69	84	70	0.01	1.31	90	64
316	WZW-	H	SCOP	23	5	143	9	35	75.7	52	4	FLEDGLINGS	76.1	0.9	0.9	1	92	69	84	70	0.01	1.31	90	64
317	PZ-F	F	YTRE	23	5	143	10	51	72.6	55	4	FLEDGLINGS	72.7	-0.4	-0.4	1	92	69	84	70	0.01	1.31	90	64
318	AZW-	H	YTRE	23	5	143	10	50	73.9	55	4	FLEDGLINGS	74.0	3.0	3.0	1	92	69	84	70	0.01	1.31	90	64
319	RSL-	M	SORA	23	5	143	10	22	70.9	56	4	FLEDGLINGS	71.1	-1.6	-1.6	1	92	69	84	70	0.01	1.31	90	64
320	B-AM	H	BIGL	23	5	143	9	20	74.3	57	4	FLEDGLINGS	74.8	1.1	1.1	1	92	69	84	70	0.01	1.31	90	64
321	G-AM	M	BIGL	23	5	143	9	24	77.1	57	4	FLEDGLINGS	77.5	1.4	1.4	1	92	69	84	70	0.01	1.31	90	64
322	WSL-	M	LOCK	23	5	143	8	1	82.8	62	4	FLEDGLINGS	83.5	0.6	0.6	1	92	69	84	70	0.01	1.31	90	64
323	Y-YM	F	CURY	23	5	143	8	9	71.4	63	4	FLEDGLINGS	72.1	-0.6	-0.6	1	92	69	84	70	0.01	1.31	90	64
324	B-PC	F	RUSS	23	5	143	8	43	68.2	79	4	FLEDGLINGS	68.8	-1.1	-1.1	1	92	69	84	70	0.01	1.31	90	64
325	P-YM	M	S18E	24	5	144	11	32	76.8	-20	4	BUILD	76.8	-0.2	-0.2	1	89	71	91	70	0.07	0.08	90	64
326	G-PM	M	XRDS	24	5	144	9	34	86.4	-2	4	BUILD	86.8	0.0	0.0	1	89	71	91	70	0.07	0.08	90	64
327	Z-GL	M	FARS	24	5	144	11	19	78.9	27	4	NESTLINGS	78.9	-0.9	-0.9	1	89	71	91	70	0.07	0.08	90	64
328	ZY-P	H	SHIC	24	5	144	8	12	78.2	27	4	NESTLINGS	78.9	-0.2	-0.2	1	89	71	91	70	0.07	0.08	90	64
329	SAP-	M	MUME	24	5	144	8	32	73.8	28	4	NESTLINGS	74.4	-0.4	-0.4	1	89	71	91	70	0.07	0.08	90	64
330	A-LC	M	WAHO	24	5	144	9	2	75.6	30	4	NESTLINGS	76.1	0.4	0.4	1	89	71	91	70	0.07	0.08	90	64
331	ZO-O	M	POWL	24	5	144	11	4	77.0	33	4	NESTLINGS	77.1	-0.1	-0.1	1	89	71	91	70	0.07	0.08	90	64
332	ZO-G	M	LAZT	24	5	144	10	29	86.9	52	4	FLEDGLINGS	87.1	-0.5	-0.5	1	89	71	91	70	0.07	0.08	90	64
333	WZW-	H	SCOP	24	5	144	9	9	74.4	53	4	FLEDGLINGS	74.9	-1.2	-1.2	1	89	71	91	70	0.07	0.08	90	64
334	YZW-	H	SCOP	24	5	144	9	10	68.4	53	4	FLEDGLINGS	68.9	-0.9	-0.9	1	89	71	91	70	0.07	0.08	90	64
335	PZ-F	F	YTRE	24	5	144	11	11	73.3	56	4	FLEDGLINGS	73.4	0.7	0.7	1	89	71	91	70	0.07	0.08	90	64
336	RSL-	M	SORA	24	5	144	11	39	71.8	57	4	FLEDGLINGS	71.8	0.7	0.7	1	89	71	91	70	0.07	0.08	90	64
337	B-AM	H	BIGL	24	5	144	9	24	73.4	58	4	FLEDGLINGS	73.8	-1.0	-1.0	1	89	71	91	70	0.07	0.08	90	64
338	G-AM	M	BIGL	24	5	144	9	23	76.6	58	4	FLEDGLINGS	77.0	-0.5	-0.5	1	89	71	91	70	0.07	0.08	90	64
339	R-BM	F	BNCH	24	5	144	10	23	77.7	61	4	FLEDGLINGS	77.9	-0.3	-0.3	1	89	71	91	70	0.07	0.08	90	64
340	WSL-	M	LOCK	24	5	144	10	53	81.9	63	4	FLEDGLINGS	82.0	-1.5	-1.5	1	89	71	91	70	0.07	0.08	90	64
341	Y-YM	F	CURY	24	5	144	10	43	72.6	64	4	FLEDGLINGS	72.8	0.7	0.7	1	89	71	91	70	0.07	0.08	90	64
342	B-PC	F	RUSS	24	5	144	10	13	68.4	80	4	FLEDGLINGS	68.7	-0.1	-0.1	1	89	71	91	70	0.07	0.08	90	64
343	P-YM	M	S18E	25	5	145	10	42	75.3	-20	4	BUILD	75.5	-1.3	-1.3	1	89	68	89	70	0.00	0.07	91	64
344	LZW-	H	XRDS	25	5	145	8	55	76.3	-1	4	BUILD	76.8	0.7	0.7	1	89	68	89	70	0.00	0.07	91	64
345	G-PM	M	XRDS	25	5	145	8	55	87.5	-1	4	BUILD	88.0	1.2	1.2	1	89	68	89	70	0.00	0.07	91	64
346	FZW-	H	XRDS	25	5	145	8	55	80.1	-1	4	BUILD	80.6	2.8	2.8	1	89	68	89	70	0.00	0.07	91	64
347	ZY-P	H	SHIC	25	5	145	10	12	78.8	28	4	NESTLINGS	79.1	0.2	0.2	1	89	68	89	70	0.00	0.07	91	64
348	SAP-	M	MUME	25	5	145	10	4	72.8	29	4	NESTLINGS	73.1	-1.3	-1.3	1	89	68	89	70	0.00	0.07	91	64
349	A-LC	M	WAHO	25	5	145	9	57	76.6	31	4	NESTLINGS	76.9	0.8	0.8	1	89	68	89	70	0.00	0.07	91	64
350	ZO-O	M	POWL	25	5	145	11	14	76.8	34	4	NESTLINGS	76.9	-0.2	-0.2	1	89	68	89	70	0.00	0.07	91	64
351	ZO-G	M	LAZT	25	5	145	8	28	83.9	53	4	FLEDGLINGS	84.5	-2.6	-2.6	1	89	68	89	70	0.00	0.07	91	64
352	YZW-	H	SCOP	25	5	145	9	45	68.4	54	4	FLEDGLINGS	68.8	-0.1	-0.1	1	89	68	89	70	0.00	0.07	91	64
353	WZW-	H	SCOP	25	5	145	9	44	74.8	54	4	FLEDGLINGS	75.2	0.3	0.3	1	89	68	89	70	0.00	0.07	91	64
354	RSL-	M	SORA	25	5	145	10	23	72.7	58	4	FLEDGLINGS	72.9	1.1	1.1	1	89	68	89	70	0.00	0.07	91	64
355	G-AM	M	BIGL	25	5	145	9	25	75.3	59	4	FLEDGLINGS	75.7	-1.3	-1.3	1	89	68	89	70	0.00	0.07	91	64
356	R-BM	F	BNCH	25	5	145	8	21	73.8	62	4	FLEDGLINGS	74.5	-3.4	-3.4	1	89	68	89	70	0.00	0.07	91	64
357	WSL-	M	LOCK	25	5	145	8	2	80.9	64	4	FLEDGLINGS	81.6	-0.4	-0.4	1	89	68	89	70	0.00	0.07	91	64
358	Y-YM	F	CURY	25	5	145	8	10	69.3	65	4	FLEDGLINGS	70.0	-2.8	-2.8	1	89	68	89	70	0.00	0.07	91	64
359	-GYZ	M	CURY	25	5	145	8	8	76.5	65	4	FLEDGLINGS	77.2	0.6	0.6	1	89	68	89	70	0.00	0.07	91	64
360	B-PC	F	RUSS	25	5	145	8	37	68.4	81	4	FLEDGLINGS	69.0	0.3	0.3	1	89	68	89	70	0.00	0.07	91	64
361	P-YM	M	S18E	26	5	146	8	39	75.2	-20	4	BUILD	75.8	0.3	0.3	1	92	64	91	66	0.00	0.00	91	64
362	LZW-	H	XRDS	26	5	146	10	5	71.3	0	4	INCUBAT	71.6	-5.2	-5.2	1	92	64	91	66	0.00	0.00	91	64
363	G-PM	M	XRDS	26	5	146	10	5	84.0	0	4	INCUBAT	84.3	-3.7	-3.7	1	92	64	91	66	0.00	0.00	91	64
364	FZW-	H	XRDS	26	5	146	10	5	78.6	0	4	INCUBAT	78.9	-1.7	-1.7	1	92	64	91	66	0.00	0.00	91	64
365	ZY-P	H	SHIC	26	5	146	11	13	79.9	29	4	NESTLINGS	80.0	0.9	0.9	1	92	64	91	66	0.00	0.00	91	64
366	SAP-	M	MUME	26	5	146	10	58	72.2	30	4	NESTLINGS	72.3	-0.8	-0.8	1	92	64	91	66	0.00	0.00	91	64
367	A-LC	M	WAHO	26	5	146	10	48	76.3	32	4	NESTLINGS	76.4	-0.5	-0.5	1	92	64	91	66	0.00	0.00	91	64
368	ZO-O	M	POWL	26	5	146	8	57	76.2	35	4	NESTLINGS	76.7	-0.2	-0.2	1	92	64	91	66	0.00	0.00	91	64
369	ZO-G	M	LAZT	26	5	146	9	34	83.0	54	4	FLEDGLINGS	83.4	-1.1	-1.1	1	92	64	91	66	0.00	0.00	91	64
370	WZW-	H	SCOP	26	5	146	10	28	76.1	55	4	FLEDGLINGS	76.3	1.1	1.1	1	92	64	91	66	0.00	0.00	91	64
371	YZW-	H	SCOP	26	5	146	10	27	69.7	55	4	FLEDGLINGS	69.9	1.1	1.1	1	92	64	91	66	0.00	0.00	91	64
372	RSL-	M	SORA	26	5	146	8	48	71.0	59	4	FLEDGLINGS	71.6	-1.3	-1.3	1	92	64	91	66	0.00	0.00	91	64
373	G-AM	M	BIGL	26	5	146	10	18	77.3	60	4	FLEDGLINGS	77.5	1.8	1.8	1	92	64	91	66	0.00	0.00	91	64
374	R-BM	F	BNCH	26	5	146	9	28	75.6	63	4	FLEDGLINGS	76.0	1.5	1.5	1	92	64	91	66	0.00	0.00	91	64
375	WSL-	M	LOCK	26	5	146	9	7	80.1	65	4	FLEDGLINGS	80.6	-1.0	-1.0	1	92	64	91	66	0.00	0.00	91	64
376	-GYZ	M	CURY	26	5	146	9	16	74.2	66	4	FLEDGLINGS	74.7	-2.5	-2.5	1	92	64	91	66	0.00	0.00	91	64
377	Y-YM	F	CURY	26	5	146	9	18	69.9	66	4	FLEDGLINGS	70.4	0.4	0.4	1	92	64	91	66	0.00	0.00	91	64
378	B-PC	F	RUSS	26	5	146	9	45	67.8	82	4	FLEDGLINGS	68.2	-0.8	-0.8	1	92	64	91	66	0.00	0.00	91	64
379	P-YM	M	S18E	27	5	147	10	51	75.7	-20	4	BUILD	75.8	0.0	0.0	1	94	66	93	65	1.97	1.97	91	64
380	FZW-	H	XRDS	27	5	147	9	15	76.6	1	4	INCUBAT	77.1	-1.8	-1.8	1	94	66	93	65	1.97	1.97	91	64
381	LZW-	H	XRDS	27	5	147	9	15	71.7	1	4	INCUBAT	72.2	0.6	0.6	1	94	66	93	65	1.97	1.97	91	64
382	G-PM	M	XRDS	27	5	147	9	15	84.6	1	4	INCUBAT	85.1	0.8	0.8	1	94	66	93	65	1.97	1.97	91	64
383	ZY-P	H	SHIC	27	5	147	10	15	78.6	30	4	NESTLINGS	78.9	-1.1	-1.1	1	94	66	93	65	1.97	1.97	91	64
384	SAP-	M	MUME	27	5	147	9	58	73.9	31	4	NESTLINGS	74.2	1.9	1.9	1	94	66	93	65	1.97	1.97	91	64
385	A-LC	M	WAHO	27	5	147	9	50	75.7	33	4	NESTLINGS	76.0	-0.4	-0.4	1	94	66	93	65	1.97	1.97	91	64
386	ZO-O	M	POWL	27	5	147	11	29	75.3	36	4	NESTLINGS	75.3	-1.4	-1.4	1	94	66	93	65	1.97	1.97	91	64
387	ZO-G	M	LAZT	27	5	147	8	34	84.5	55	4	FLEDGLINGS	85.1	1.7	1.7	1	94	66	93	65	1.97	1.97	91	64
388	WZW-	H	SCOP	27	5	147	9	42	77.1	56	4	FLEDGLINGS	77.5	1.2	1.2	1	94	66	93	65	1.97	1.97	91	64
389	YZW-	H	SCOP	27	5	147	9	42	71.1	56	4	FLEDGLINGS	71.5	1.6	1.6	1	94	66	93	65	1.97	1.97	91	64
390	RSL-	M	SORA	27	5	147	10	36	71.8	60	4	FLEDGLINGS	72.0	0.4	0.4	1	94	66	93	65	1.97	1.97	91	64
391	B-AM	H	BIGL	27	5	147	9	4	72.7	61	4	FLEDGLINGS	73.2	-0.7	-0.7	1	94	66	93	65	1.97	1.97	91	64
392	G-AM	M	BIGL	27	5	147	9	5	76.6	61	4	FLEDGLINGS	77.1	-0.4	-0.4	1	94	66	93	65	1.97	1.97	91	64
393	R-BM	F	BNCH	27	5	147	8	27	74.1	64	4	FLEDGLINGS	74.7	-1.3	-1.3	1	94	66	93	65	1.97	1.97	91	64
394	WSL-	M	LOCK	27	5	147	8	7	81.9	66	4	FLEDGLINGS	82.6	2.0	2.0	1	94	66	93	65	1.97	1.97	91	64
395	Y-YM	F	CURY	27	5	147	8	16	71.4	67	4	FLEDGLINGS	72.1	1.7	1.7	1	94	66	93	65	1.97	1.97	91	64
396	-GYZ	M	CURY	27	5	147	8	15	77.1	67	4	FLEDGLINGS	77.8	3.1	3.1	1	94	66	93	65	1.97	1.97	91	64
397	B-PC	F	RUSS	27	5	147	8	43	68.3	83	4	FLEDGLINGS	68.9	0.7	0.7	1	94	66	93	65	1.97	1.97	91	64
398	P-YM	M	S18E	28	5	148	8	24	73.6	-20	4	BUILD	74.2	-1.6	-1.6	1	93	65	94	66	0.14	2.11	91	64
399	G-PM	M	XRDS	28	5	148	10	15	82.9	2	4	INCUBAT	83.2	-1.9	-1.9	1	93	65	94	66	0.14	2.11	91	64
400	LZW-	H	XRDS	28	5	148	10	15	70.0	2	4	INCUBAT	70.3	-1.9	-1.9	1	93	65	94	66	0.14	2.11	91	64
401	FZW-	H	XRDS	28	5	148	10	15	75.9	2	4	INCUBAT	76.2	-0.9	-0.9	1	93	65	94	66	0.14	2.11	91	64
402	SAP-	M	MUME	28	5	148	11	5	73.1	32	4	NESTLINGS	73.2	-1.0	-1.0	1	93	65	94	66	0.14	2.11	91	64
403	A-LC	M	WAHO	28	5	148	10	57	77.6	34	4	NESTLINGS	77.7	1.7	1.7	1	93	65	94	66	0.14	2.11	91	64
404	ZO-O	M	POWL	28	5	148	8	47	75.0	37	4	NESTLINGS	75.6	0.3	0.3	1	93	65	94	66	0.14	2.11	91	64
405	ZO-G	M	LAZT	28	5	148	9	24	85.7	56	4	FLEDGLINGS	86.1	1.0	1.0	1	93	65	94	66	0.14	2.11	91	64
406	YZW-	H	SCOP	28	5	148	10	36	70.2	57	4	FLEDGLINGS	70.4	-1.1	-1.1	1	93	65	94	66	0.14	2.11	91	64
407	WZW-	H	SCOP	28	5	148	10	37	79.0	57	4	FLEDGLINGS	79.2	1.7	1.7	1	93	65	94	66	0.14	2.11	91	64
408	RSL-	M	SORA	28	5	148	8	30	71.6	61	4	FLEDGLINGS	72.2	0.2	0.2	1	93	65	94	66	0.14	2.11	91	64
409	G-AM	M	BIGL	28	5	148	10	25	75.6	62	4	FLEDGLINGS	75.8	-1.3	-1.3	1	93	65	94	66	0.14	2.11	91	64
410	B-AM	H	BIGL	28	5	148	10	23	72.9	62	4	FLEDGLINGS	73.1	-0.1	-0.1	1	93	65	94	66	0.14	2.11	91	64
411	R-BM	F	BNCH	28	5	148	9	18	76.3	65	4	FLEDGLINGS	76.8	2.1	2.1	1	93	65	94	66	0.14	2.11	91	64
412	WSL-	M	LOCK	28	5	148	9	0	82.8	67	4	FLEDGLINGS	83.3	0.7	0.7	1	93	65	94	66	0.14	2.11	91	64
413	-GYZ	M	CURY	28	5	148	9	7	75.9	68	4	FLEDGLINGS	76.4	-1.4	-1.4	1	93	65	94	66	0.14	2.11	91	64
414	Y-YM	F	CURY	28	5	148	9	8	71.4	68	4	FLEDGLINGS	71.9	-0.2	-0.2	1	93	65	94	66	0.14	2.11	91	64
415	B-PC	F	RUSS	28	5	148	9	34	68.1	84	4	FLEDGLINGS	68.5	-0.4	-0.4	1	93	65	94	66	0.14	2.11	91	64
416	P-YM	M	S18E	29	5	149	8	0	72.6	-20	4	BUILD	73.3	-0.9	-0.9	1	93	69	93	67	0.01	0.15	91	65
417	G-PM	M	XRDS	29	5	149	9	36	83.9	3	4	INCUBAT	84.3	1.1	1.1	1	93	69	93	67	0.01	0.15	91	65
418	LZW-	H	XRDS	29	5	149	9	34	72.1	3	4	INCUBAT	72.5	2.2	2.2	1	93	69	93	67	0.01	0.15	91	65
419	FZW-	H	XRDS	29	5	149	9	35	78.5	3	4	INCUBAT	78.9	2.7	2.7	1	93	69	93	67	0.01	0.15	91	65
420	Z-GL	M	FARS	29	5	149	7	53	81.8	32	4	NESTLINGS	82.6	0.5	0.5	1	93	69	93	67	0.01	0.15	91	65
421	SAP-	M	MUME	29	5	149	10	28	73.0	33	4	NESTLINGS	73.2	0.0	0.0	1	93	69	93	67	0.01	0.15	91	65
422	A-LC	M	WAHO	29	5	149	10	23	77.4	35	4	NESTLINGS	77.6	-0.1	-0.1	1	93	69	93	67	0.01	0.15	91	65
423	ZO-O	M	POWL	29	5	149	8	26	74.2	38	4	NESTLINGS	74.8	-0.8	-0.8	1	93	69	93	67	0.01	0.15	91	65
424	ZO-G	M	LAZT	29	5	149	8	57	85.0	57	4	FLEDGLINGS	85.5	-0.6	-0.6	1	93	69	93	67	0.01	0.15	91	65
425	WZW-	H	SCOP	29	5	149	10	10	77.7	58	4	FLEDGLINGS	78.0	-1.2	-1.2	1	93	69	93	67	0.01	0.15	91	65
426	YZW-	H	SCOP	29	5	149	10	7	70.8	58	4	FLEDGLINGS	71.1	0.7	0.7	1	93	69	93	67	0.01	0.15	91	65
427	PZ-F	F	YTRE	29	5	149	8	18	70.5	61	4	FLEDGLINGS	71.2	-0.4	-0.4	1	93	69	93	67	0.01	0.15	91	65
428	RSL-	M	SORA	29	5	149	7	45	70.9	62	4	FLEDGLINGS	71.7	-0.5	-0.5	1	93	69	93	67	0.01	0.15	91	65
429	G-AM	M	BIGL	29	5	149	9	48	75.6	63	4	FLEDGLINGS	76.0	0.2	0.2	1	93	69	93	67	0.01	0.15	91	65
430	R-BM	F	BNCH	29	5	149	9	20	75.6	66	4	FLEDGLINGS	76.1	-0.7	-0.7	1	93	69	93	67	0.01	0.15	91	65
431	WSL-	M	LOCK	29	5	149	8	39	81.9	68	4	FLEDGLINGS	82.5	-0.8	-0.8	1	93	69	93	67	0.01	0.15	91	65
432	Y-YM	F	CURY	29	5	149	8	46	70.5	69	4	FLEDGLINGS	71.1	-0.8	-0.8	1	93	69	93	67	0.01	0.15	91	65
433	-GYZ	M	CURY	29	5	149	8	47	77.1	69	4	FLEDGLINGS	77.7	1.3	1.3	1	93	69	93	67	0.01	0.15	91	65
434	B-PC	F	RUSS	29	5	149	9	6	68.3	85	4	FLEDGLINGS	68.8	0.3	0.3	1	93	69	93	67	0.01	0.15	91	65
435	P-YM	M	S18E	30	5	150	8	14	74.1	-20	4	BUILD	74.8	1.5	1.5	1	92	68	93	69	1.79	1.80	91	65
436	G-PM	M	XRDS	30	5	150	10	0	84.2	4	4	INCUBAT	84.5	0.2	0.2	1	92	68	93	69	1.79	1.80	91	65
437	LZW-	H	XRDS	30	5	150	10	10	73.0	4	4	INCUBAT	73.3	0.8	0.8	1	92	68	93	69	1.79	1.80	91	65
438	Z-GL	M	FARS	30	5	150	8	34	80.8	33	4	NESTLINGS	81.4	-1.2	-1.2	1	92	68	93	69	1.79	1.80	91	65
439	SAP-	M	MUME	30	5	150	10	48	70.1	34	4	NESTLINGS	70.2	-3.0	-3.0	1	92	68	93	69	1.79	1.80	91	65
440	A-LC	M	WAHO	30	5	150	10	42	77.9	36	4	NESTLINGS	78.1	0.5	0.5	1	92	68	93	69	1.79	1.80	91	65
441	ZO-O	M	POWL	30	5	150	7	39	74.4	39	4	NESTLINGS	75.2	0.4	0.4	1	92	68	93	69	1.79	1.80	91	65
442	ZO-G	M	LAZT	30	5	150	9	24	85.0	58	4	FLEDGLINGS	85.4	-0.1	-0.1	1	92	68	93	69	1.79	1.80	91	65
443	WZW-	H	SCOP	30	5	150	10	33	77.6	59	4	FLEDGLINGS	77.8	-0.2	-0.2	1	92	68	93	69	1.79	1.80	91	65
444	YZW-	H	SCOP	30	5	150	10	32	70.7	59	4	FLEDGLINGS	70.9	-0.2	-0.2	1	92	68	93	69	1.79	1.80	91	65
445	PZ-F	F	YTRE	30	5	150	7	49	71.2	62	4	FLEDGLINGS	72.0	0.8	0.8	1	92	68	93	69	1.79	1.80	91	65
446	RSL-	M	SORA	30	5	150	8	40	70.4	63	4	FLEDGLINGS	71.0	-0.7	-0.7	1	92	68	93	69	1.79	1.80	91	65
447	G-AM	M	BIGL	30	5	150	10	17	75.7	64	4	FLEDGLINGS	76.0	0.0	0.0	1	92	68	93	69	1.79	1.80	91	65
448	R-BM	F	BNCH	30	5	150	9	17	75.0	67	4	FLEDGLINGS	75.5	-0.6	-0.6	1	92	68	93	69	1.79	1.80	91	65
449	WSL-	M	LOCK	30	5	150	8	58	83.3	69	4	FLEDGLINGS	83.8	1.3	1.3	1	92	68	93	69	1.79	1.80	91	65
450	-GYZ	M	CURY	30	5	150	9	6	74.6	70	4	FLEDGLINGS	75.1	-2.6	-2.6	1	92	68	93	69	1.79	1.80	91	65
451	Y-YM	F	CURY	30	5	150	9	7	70.6	70	4	FLEDGLINGS	71.1	0.0	0.0	1	92	68	93	69	1.79	1.80	91	65
452	B-PC	F	RUSS	30	5	150	9	34	68.0	86	4	FLEDGLINGS	68.4	-0.4	-0.4	1	92	68	93	69	1.79	1.80	91	65
453	P-YM	M	S18E	31	5	151	8	23	72.0	-20	4	BUILD	72.6	-2.2	-2.2	1	85	63	89	66	0.10	1.89	91	65
454	G-PM	M	XRDS	31	5	151	9	38	84.8	5	4	INCUBAT	85.2	0.7	0.7	1	85	63	89	66	0.10	1.89	91	65
455	LZW-	H	XRDS	31	5	151	9	40	74.5	5	4	INCUBAT	74.9	1.6	1.6	1	85	63	89	66	0.10	1.89	91	65
456	Z-GL	M	FARS	31	5	151	8	14	82.3	34	4	NESTLINGS	83.0	1.6	1.6	1	85	63	89	66	0.10	1.89	91	65
457	SAP-	M	MUME	31	5	151	10	27	70.5	35	4	NESTLINGS	70.7	0.5	0.5	1	85	63	89	66	0.10	1.89	91	65
458	A-LC	M	WAHO	31	5	151	10	55	75.1	37	4	NESTLINGS	75.2	-2.9	-2.9	1	85	63	89	66	0.10	1.89	91	65
459	ZO-O	M	POWL	31	5	151	7	56	74.8	40	4	NESTLINGS	75.5	0.3	0.3	1	85	63	89	66	0.10	1.89	91	65
460	ZO-G	M	LAZT	31	5	151	9	12	85.7	59	4	FLEDGLINGS	86.2	0.8	0.8	1	85	63	89	66	0.10	1.89	91	65
461	WZW-	H	SCOP	31	5	151	10	1	76.8	60	4	FLEDGLINGS	77.1	-0.7	-0.7	1	85	63	89	66	0.10	1.89	91	65
462	AZW-	H	YTRE	31	5	151	8	5	70.9	63	4	FLEDGLINGS	71.6	-0.7	-0.7	1	85	63	89	66	0.10	1.89	91	65
463	PZ-F	F	YTRE	31	5	151	8	6	71.9	63	4	FLEDGLINGS	72.6	0.6	0.6	1	85	63	89	66	0.10	1.89	91	65
464	G-AM	M	BIGL	31	5	151	9	48	76.2	65	4	FLEDGLINGS	76.6	0.6	0.6	1	85	63	89	66	0.10	1.89	91	65
465	B-AM	H	BIGL	31	5	151	9	49	73.2	65	4	FLEDGLINGS	73.6	1.3	1.3	1	85	63	89	66	0.10	1.89	91	65
466	R-BM	F	BNCH	31	5	151	9	5	75.3	68	4	FLEDGLINGS	75.8	0.3	0.3	1	85	63	89	66	0.10	1.89	91	65
467	WSL-	M	LOCK	31	5	151	8	46	81.2	70	4	FLEDGLINGS	81.8	-2.0	-2.0	1	85	63	89	66	0.10	1.89	91	65
468	Y-YM	F	CURY	31	5	151	8	54	71.1	71	4	FLEDGLINGS	71.6	0.5	0.5	1	85	63	89	66	0.10	1.89	91	65
469	-GYZ	M	CURY	31	5	151	8	43	75.8	71	4	FLEDGLINGS	76.4	1.3	1.3	1	85	63	89	66	0.10	1.89	91	65
470	B-PC	F	RUSS	31	5	151	9	20	67.5	87	4	FLEDGLINGS	68.0	-0.4	-0.4	1	85	63	89	66	0.10	1.89	91	65
471	P-YM	M	S18E	3	6	154	8	4	74.3	-20	5	BUILD	75.0	0.6	0.6	1	84	54	84	58	0.00	0.04	91	66
472	G-PM	M	XRDS	3	6	154	10	42	87.3	-20	5	BUILD	87.5	2.1	2.1	1	84	54	84	58	0.00	0.04	91	66
473	ZO-KF	F	SLUM	3	6	154	10	18	72.6	35	5	NESTLINGS	72.8	2.3	2.3	1	84	54	84	58	0.00	0.04	91	66
474	Z-GL	M	FARS	3	6	154	7	55	81.5	37	5	NESTLINGS	82.2	-0.7	-0.7	1	84	54	84	58	0.00	0.04	91	66
475	SAP-	M	MUME	3	6	154	10	8	70.8	38	5	NESTLINGS	71.1	0.3	0.3	1	84	54	84	58	0.00	0.04	91	66
476	A-LC	M	WAHO	3	6	154	9	59	79.5	40	5	NESTLINGS	79.8	2.5	2.5	1	84	54	84	58	0.00	0.04	91	66
477	ZO-O	M	POWL	3	6	154	8	20	80.7	43	5	FLEDGLINGS	81.4	2.6	2.6	1	84	54	84	58	0.00	0.04	91	66
478	ZO-G	M	LAZT	3	6	154	10	53	85.7	62	5	FLEDGLINGS	85.8	0.9	0.9	1	84	54	84	58	0.00	0.04	91	66
479	WZW-	H	SCOP	3	6	154	9	39	78.8	63	5	FLEDGLINGS	79.2	-2.9	-2.9	1	84	54	84	58	0.00	0.04	91	66
480	YZW-	H	SCOP	3	6	154	9	42	74.1	63	5	FLEDGLINGS	74.5	2.4	2.4	1	84	54	84	58	0.00	0.04	91	66
481	RSL-	M	SORA	3	6	154	7	45	72.6	67	5	FLEDGLINGS	73.4	-0.5	-0.5	1	84	54	84	58	0.00	0.04	91	66
482	G-AM	M	BIGL	3	6	154	9	28	76.8	68	5	FLEDGLINGS	77.2	-0.4	-0.4	1	84	54	84	58	0.00	0.04	91	66
483	B-AM	H	BIGL	3	6	154	9	27	73.5	68	5	FLEDGLINGS	73.9	0.6	0.6	1	84	54	84	58	0.00	0.04	91	66
484	R-BM	F	BNCH	3	6	154	9	2	75.9	71	5	FLEDGLINGS	76.4	0.1	0.1	1	84	54	84	58	0.00	0.04	91	66
485	WSL-	M	LOCK	3	6	154	8	30	79.6	73	5	FLEDGLINGS	80.2	-1.6	-1.6	1	84	54	84	58	0.00	0.04	91	66
486	-GYZ	M	CURY	3	6	154	8	37	79.8	74	5	FLEDGLINGS	80.4	1.8	1.8	1	84	54	84	58	0.00	0.04	91	66
487	Y-YM	F	CURY	3	6	154	8	38	74.8	74	5	FLEDGLINGS	75.4	3.3	3.3	1	84	54	84	58	0.00	0.04	91	66
488	B-PC	F	RUSS	3	6	154	9	10	70.5	90	5	FLEDGLINGS	71.0	0.8	0.8	1	84	54	84	58	0.00	0.04	91	66
489	G-PM	M	XRDS	4	6	155	9	30	85.0	-20	5	BUILD	85.4	-2.1	-2.1	1	87	64	86	59	0.00	0.00	91	66
490	P-YM	M	S18E	4	6	155	10	58	72.8	-20	5	BUILD	72.9	-2.1	-2.1	1	87	64	86	59	0.00	0.00	91	66
491	F-ZA	M	SLUM	4	6	155	10	19	75.4	36	5	NESTLINGS	75.6	0.6	0.6	1	87	64	86	59	0.00	0.00	91	66
492	ZO-KF	F	SLUM	4	6	155	10	21	74.2	36	5	NESTLINGS	74.4	1.6	1.6	1	87	64	86	59	0.00	0.00	91	66
493	Z-GL	M	FARS	4	6	155	10	49	80.9	38	5	NESTLINGS	81.0	-1.2	-1.2	1	87	64	86	59	0.00	0.00	91	66
494	SAP-	M	MUME	4	6	155	10	12	68.8	39	5	NESTLINGS	69.1	-2.0	-2.0	1	87	64	86	59	0.00	0.00	91	66
495	A-LC	M	WAHO	4	6	155	10	3	78.5	41	5	FLEDGLINGS	78.8	-1.0	-1.0	1	87	64	86	59	0.00	0.00	91	66
496	ZO-O	M	POWL	4	6	155	11	15	82.4	44	5	FLEDGLINGS	82.5	1.1	1.1	1	87	64	86	59	0.00	0.00	91	66
497	ZO-G	M	LAZT	4	6	155	8	49	84.7	63	5	FLEDGLINGS	85.3	-0.5	-0.5	1	87	64	86	59	0.00	0.00	91	66
498	YZW-	H	SCOP	4	6	155	9	51	73.2	64	5	FLEDGLINGS	73.5	-1.0	-1.0	1	87	64	86	59	0.00	0.00	91	66
499	WZW-	H	SCOP	4	6	155	9	54	78.3	64	5	FLEDGLINGS	78.6	-0.6	-0.6	1	87	64	86	59	0.00	0.00	91	66
500	RSL-	M	SORA	4	6	155	10	40	69.9	68	5	FLEDGLINGS	70.1	-3.3	-3.3	1	87	64	86	59	0.00	0.00	91	66
501	G-AM	M	BIGL	4	6	155	9	39	77.1	69	5	FLEDGLINGS	77.5	0.3	0.3	1	87	64	86	59	0.00	0.00	91	66
502	B-AM	H	BIGL	4	6	155	9	41	74.1	69	5	FLEDGLINGS	74.5	0.6	0.6	1	87	64	86	59	0.00	0.00	91	66
503	R-BM	F	BNCH	4	6	155	9	2	74.7	72	5	FLEDGLINGS	75.2	-1.2	-1.2	1	87	64	86	59	0.00	0.00	91	66
504	WSL-	M	LOCK	4	6	155	11	27	81.6	74	5	FLEDGLINGS	81.6	1.4	1.4	1	87	64	86	59	0.00	0.00	91	66
505	-GYZ	M	CURY	4	6	155	11	36	78.6	75	5	FLEDGLINGS	78.6	-1.8	-1.8	1	87	64	86	59	0.00	0.00	91	66
506	G-PM	M	XRDS	5	6	156	11	6	86.0	-20	5	BUILD	86.1	0.7	0.7	1	91	58	89	61	0.00	0.00	91	66
507	P-YM	M	S18E	5	6	156	9	30	73.6	-20	5	BUILD	74.0	1.1	1.1	1	91	58	89	61	0.00	0.00	91	66
508	ZO-KF	F	SLUM	5	6	156	10	15	72.0	37	5	NESTLINGS	72.3	-2.1	-2.1	1	91	58	89	61	0.00	0.00	91	66
509	F-ZA	M	SLUM	5	6	156	10	12	74.7	37	5	NESTLINGS	75.0	-0.6	-0.6	1	91	58	89	61	0.00	0.00	91	66
510	SAP-	M	MUME	5	6	156	10	25	69.3	40	5	NESTLINGS	69.5	0.4	0.4	1	91	58	89	61	0.00	0.00	91	66
511	A-LC	M	WAHO	5	6	156	10	33	80.8	42	5	FLEDGLINGS	81.0	2.2	2.2	1	91	58	89	61	0.00	0.00	91	66
512	ZO-O	M	POWL	5	6	156	9	4	82.2	45	5	FLEDGLINGS	82.7	0.2	0.2	1	91	58	89	61	0.00	0.00	91	66
513	ZO-G	M	LAZT	5	6	156	8	28	85.4	64	5	FLEDGLINGS	86.0	0.7	0.7	1	91	58	89	61	0.00	0.00	91	66
514	YZW-	H	SCOP	5	6	156	10	44	71.9	65	5	FLEDGLINGS	72.1	-1.4	-1.4	1	91	58	89	61	0.00	0.00	91	66
515	WZW-	H	SCOP	5	6	156	10	43	79.4	65	5	FLEDGLINGS	79.6	1.0	1.0	1	91	58	89	61	0.00	0.00	91	66
516	RSL-	M	SORA	5	6	156	9	45	72.4	69	5	FLEDGLINGS	72.8	2.7	2.7	1	91	58	89	61	0.00	0.00	91	66
517	B-AM	H	BIGL	5	6	156	10	57	73.4	70	5	FLEDGLINGS	73.5	-1.0	-1.0	1	91	58	89	61	0.00	0.00	91	66
518	G-AM	M	BIGL	5	6	156	10	57	77.9	70	5	FLEDGLINGS	78.0	0.5	0.5	1	91	58	89	61	0.00	0.00	91	66
519	R-BM	F	BNCH	5	6	156	8	21	74.7	73	5	FLEDGLINGS	75.4	0.2	0.2	1	91	58	89	61	0.00	0.00	91	66
520	WSL-	M	LOCK	5	6	156	8	51	82.0	75	5	FLEDGLINGS	82.6	1.0	1.0	1	91	58	89	61	0.00	0.00	91	66
521	ZY-P	H	SHIC	6	6	157	11	21	74.4	-20	5	BUILD	74.4	-3.7	-3.7	1	92	60	92	59	0.00	0.00	91	66
522	P-YM	M	S18E	6	6	157	8	29	73.5	-20	5	BUILD	74.1	0.1	0.1	1	92	60	92	59	0.00	0.00	91	66
523	G-PM	M	XRDS	6	6	157	10	19	86.9	-20	5	BUILD	87.1	1.0	1.0	1	92	60	92	59	0.00	0.00	91	66
524	F-ZA	M	SLUM	6	6	157	11	9	76.2	38	5	NESTLINGS	76.3	1.3	1.3	1	92	60	92	59	0.00	0.00	91	66
525	ZO-KF	F	SLUM	6	6	157	11	11	73.5	38	5	NESTLINGS	73.6	1.3	1.3	1	92	60	92	59	0.00	0.00	91	66
526	SAP-	M	MUME	6	6	157	11	1	71.9	41	5	FLEDGLINGS	72.0	2.5	2.5	1	92	60	92	59	0.00	0.00	91	66
527	A-LC	M	WAHO	6	6	157	10	54	80.3	43	5	FLEDGLINGS	80.4	-0.6	-0.6	1	92	60	92	59	0.00	0.00	91	66
528	ZO-O	M	POWL	6	6	157	8	50	82.6	46	5	FLEDGLINGS	83.2	0.5	0.5	1	92	60	92	59	0.00	0.00	91	66
529	ZO-G	M	LAZT	6	6	157	9	28	83.4	65	5	FLEDGLINGS	83.8	-2.2	-2.2	1	92	60	92	59	0.00	0.00	91	66
530	YZW-	H	SCOP	6	6	157	10	40	72.6	66	5	FLEDGLINGS	72.8	0.7	0.7	1	92	60	92	59	0.00	0.00	91	66
531	PZ-F	F	YTRE	6	6	157	8	40	72.2	69	5	FLEDGLINGS	72.8	1.7	1.7	1	92	60	92	59	0.00	0.00	91	66
532	AZW-	H	YTRE	6	6	157	8	40	72.3	69	5	FLEDGLINGS	72.9	1.9	1.9	1	92	60	92	59	0.00	0.00	91	66
533	RSL-	M	SORA	6	6	157	8	40	73.2	70	5	FLEDGLINGS	73.8	1.0	1.0	1	92	60	92	59	0.00	0.00	91	66
534	G-AM	M	BIGL	6	6	157	10	27	76.7	71	5	FLEDGLINGS	76.9	-1.1	-1.1	1	92	60	92	59	0.00	0.00	91	66
535	B-AM	H	BIGL	6	6	157	10	28	73.8	71	5	FLEDGLINGS	74.0	0.5	0.5	1	92	60	92	59	0.00	0.00	91	66
536	WSL-	M	LOCK	6	6	157	9	2	81.5	76	5	FLEDGLINGS	82.0	-0.6	-0.6	1	92	60	92	59	0.00	0.00	91	66
537	Y-YM	F	CURY	6	6	157	9	11	68.7	77	5	FLEDGLINGS	69.2	0.8	0.8	1	92	60	92	59	0.00	0.00	91	66
538	B-PC	F	RUSS	6	6	157	9	47	67.4	93	5	FLEDGLINGS	67.8	-1.6	-1.6	1	92	60	92	59	0.00	0.00	91	66
539	P-YM	M	S18E	7	6	158	10	42	72.7	-20	5	BUILD	72.9	-1.2	-1.2	1	92	62	92	61	0.00	0.00	91	67
540	G-PM	M	XRDS	7	6	158	8	59	87.0	-20	5	BUILD	87.5	0.4	0.4	1	92	62	92	61	0.00	0.00	91	67
541	ZY-P	H	SHIC	7	6	158	10	12	74.5	-20	5	BUILD	74.8	0.4	0.4	1	92	62	92	61	0.00	0.00	91	67
542	ZO-KF	F	SLUM	7	6	158	10	4	72.8	39	5	NESTLINGS	73.1	-0.5	-0.5	1	92	62	92	61	0.00	0.00	91	67
543	F-ZA	M	SLUM	7	6	158	10	1	75.6	39	5	NESTLINGS	75.9	-0.4	-0.4	1	92	62	92	61	0.00	0.00	91	67
544	Z-GL	M	FARS	7	6	158	10	32	82.1	41	5	FLEDGLINGS	82.3	0.1	0.1	1	92	62	92	61	0.00	0.00	91	67
545	SAP-	M	MUME	7	6	158	9	54	71.6	42	5	FLEDGLINGS	71.9	-0.1	-0.1	1	92	62	92	61	0.00	0.00	91	67
546	A-LC	M	WAHO	7	6	158	9	46	79.0	44	5	FLEDGLINGS	79.4	-1.0	-1.0	1	92	62	92	61	0.00	0.00	91	67
547	ZO-O	M	POWL	7	6	158	11	2	83.4	47	5	FLEDGLINGS	83.5	0.3	0.3	1	92	62	92	61	0.00	0.00	91	67
548	ZO-G	M	LAZT	7	6	158	8	19	87.0	66	5	FLEDGLINGS	87.7	3.9	3.9	1	92	62	92	61	0.00	0.00	91	67
549	YZW-	H	SCOP	7	6	158	9	35	74.2	67	5	FLEDGLINGS	74.6	1.8	1.8	1	92	62	92	61	0.00	0.00	91	67
550	AZW-	H	YTRE	7	6	158	10	51	72.7	70	5	FLEDGLINGS	72.8	-0.1	-0.1	1	92	62	92	61	0.00	0.00	91	67
551	PZ-F	F	YTRE	7	6	158	10	51	74.1	70	5	FLEDGLINGS	74.2	1.4	1.4	1	92	62	92	61	0.00	0.00	91	67
552	RSL-	M	SORA	7	6	158	10	23	72.9	71	5	FLEDGLINGS	73.1	-0.7	-0.7	1	92	62	92	61	0.00	0.00	91	67
553	B-AM	H	BIGL	7	6	158	9	6	72.6	72	5	FLEDGLINGS	73.1	-0.9	-0.9	1	92	62	92	61	0.00	0.00	91	67
554	G-AM	M	BIGL	7	6	158	9	6	76.4	72	5	FLEDGLINGS	76.9	0.0	0.0	1	92	62	92	61	0.00	0.00	91	67
555	WSL-	M	LOCK	7	6	158	7	54	80.7	77	5	FLEDGLINGS	81.4	-0.6	-0.6	1	92	62	92	61	0.00	0.00	91	67
556	Y-YM	F	CURY	7	6	158	8	6	69.8	78	5	FLEDGLINGS	70.5	1.3	1.3	1	92	62	92	61	0.00	0.00	91	67
557	-OBZ	M	RUSS	7	6	158	8	40	76.9	94	5	FLEDGLINGS	77.5	1.0	1.0	1	92	62	92	61	0.00	0.00	91	67
558	B-PC	F	RUSS	7	6	158	8	37	68.3	94	5	FLEDGLINGS	68.9	1.1	1.1	1	92	62	92	61	0.00	0.00	91	67
559	G-PM	M	XRDS	8	6	159	8	22	85.0	-20	5	BUILD	85.7	-1.8	-1.8	1	92	64	92	63	0.00	0.00	91	67
560	P-YM	M	S18E	8	6	159	10	40	72.1	-20	5	BUILD	72.3	-0.6	-0.6	1	92	64	92	63	0.00	0.00	91	67
561	ZY-P	H	SHIC	8	6	159	10	12	77.1	-20	5	BUILD	77.4	2.6	2.6	1	92	64	92	63	0.00	0.00	91	67
562	F-ZA	M	SLUM	8	6	159	10	0	74.4	40	5	NESTLINGS	74.7	-1.2	-1.2	1	92	64	92	63	0.00	0.00	91	67
563	ZO-KF	F	SLUM	8	6	159	10	1	71.7	40	5	NESTLINGS	72.0	-1.1	-1.1	1	92	64	92	63	0.00	0.00	91	67
564	Z-GL	M	FARS	8	6	159	10	30	80.4	42	5	FLEDGLINGS	80.6	-1.7	-1.7	1	92	64	92	63	0.00	0.00	91	67
565	SAP-	M	MUME	8	6	159	9	49	71.1	43	5	FLEDGLINGS	71.5	-0.4	-0.4	1	92	64	92	63	0.00	0.00	91	67
566	A-LC	M	WAHO	8	6	159	9	42	79.8	45	5	FLEDGLINGS	80.2	0.8	0.8	1	92	64	92	63	0.00	0.00	91	67
567	ZO-O	M	POWL	8	6	159	11	2	81.9	48	5	FLEDGLINGS	82.0	-1.5	-1.5	1	92	64	92	63	0.00	0.00	91	67
568	ZO-G	M	LAZT	8	6	159	8	25	84.1	67	5	FLEDGLINGS	84.7	-3.0	-3.0	1	92	64	92	63	0.00	0.00	91	67
569	WZW-	H	SCOP	8	6	159	9	26	78.9	68	5	FLEDGLINGS	79.3	-1.1	-1.1	1	92	64	92	63	0.00	0.00	91	67
570	YZW-	H	SCOP	8	6	159	9	28	73.8	68	5	FLEDGLINGS	74.2	-0.4	-0.4	1	92	64	92	63	0.00	0.00	91	67
571	PZ-F	F	YTRE	8	6	159	10	53	73.1	71	5	FLEDGLINGS	73.2	-1.0	-1.0	1	92	64	92	63	0.00	0.00	91	67
572	RSL-	M	SORA	8	6	159	10	21	72.0	72	5	FLEDGLINGS	72.2	-0.9	-0.9	1	92	64	92	63	0.00	0.00	91	67
573	G-AM	M	BIGL	8	6	159	9	8	76.2	73	5	FLEDGLINGS	76.7	-0.2	-0.2	1	92	64	92	63	0.00	0.00	91	67
574	B-AM	H	BIGL	8	6	159	9	16	73.5	73	5	FLEDGLINGS	74.0	0.9	0.9	1	92	64	92	63	0.00	0.00	91	67
575	WSL-	M	LOCK	8	6	159	7	55	79.2	78	5	FLEDGLINGS	79.9	-1.5	-1.5	1	92	64	92	63	0.00	0.00	91	67
576	Y-YM	F	CURY	8	6	159	8	4	69.6	79	5	FLEDGLINGS	70.3	-0.2	-0.2	1	92	64	92	63	0.00	0.00	91	67
577	B-PC	F	RUSS	8	6	159	8	41	68.0	95	5	FLEDGLINGS	68.6	-0.3	-0.3	1	92	64	92	63	0.00	0.00	91	67
578	-OBZ	M	RUSS	8	6	159	8	45	77.7	95	5	FLEDGLINGS	78.3	0.8	0.8	1	92	64	92	63	0.00	0.00	91	67
579	ZY-P	H	SHIC	9	6	160	9	20	74.2	-20	5	BUILD	74.7	-2.7	-2.7	1	94	67	93	66	0.69	0.69	91	67
580	G-PM	M	XRDS	9	6	160	8	22	85.6	-20	5	BUILD	86.3	0.6	0.6	1	94	67	93	66	0.69	0.69	91	67
581	P-YM	M	S18E	9	6	160	9	51	74.6	-20	5	BUILD	74.9	2.6	2.6	1	94	67	93	66	0.69	0.69	91	67
582	ZO-KF	F	SLUM	9	6	160	9	8	73.6	41	5	FLEDGLINGS	74.1	2.1	2.1	1	94	67	93	66	0.69	0.69	91	67
583	F-ZA	M	SLUM	9	6	160	9	9	77.6	41	5	FLEDGLINGS	78.1	3.4	3.4	1	94	67	93	66	0.69	0.69	91	67
584	Z-GL	M	FARS	9	6	160	9	39	81.9	43	5	FLEDGLINGS	82.3	1.7	1.7	1	94	67	93	66	0.69	0.69	91	67
585	SAP-	M	MUME	9	6	160	8	59	72.6	44	5	FLEDGLINGS	73.1	1.6	1.6	1	94	67	93	66	0.69	0.69	91	67
586	ZO-O	M	POWL	9	6	160	10	15	82.5	49	5	FLEDGLINGS	82.8	0.8	0.8	1	94	67	93	66	0.69	0.69	91	67
587	ZO-G	M	LAZT	9	6	160	7	54	84.0	68	5	FLEDGLINGS	84.7	0.0	0.0	1	94	67	93	66	0.69	0.69	91	67
588	PZ-F	F	YTRE	9	6	160	10	6	72.6	72	5	FLEDGLINGS	72.9	-0.3	-0.3	1	94	67	93	66	0.69	0.69	91	67
589	RSL-	M	SORA	9	6	160	9	30	71.0	73	5	FLEDGLINGS	71.4	-0.8	-0.8	1	94	67	93	66	0.69	0.69	91	67
590	B-AM	H	BIGL	9	6	160	8	32	72.0	74	5	FLEDGLINGS	72.6	-1.4	-1.4	1	94	67	93	66	0.69	0.69	91	67
591	G-AM	M	BIGL	9	6	160	8	31	75.9	74	5	FLEDGLINGS	76.5	-0.2	-0.2	1	94	67	93	66	0.69	0.69	91	67
592	WSL-	M	LOCK	9	6	160	7	34	80.7	79	5	FLEDGLINGS	81.5	1.6	1.6	1	94	67	93	66	0.69	0.69	91	67
593	-GYZ	M	CURY	9	6	160	7	42	77.1	80	5	FLEDGLINGS	77.9	0.7	0.7	1	94	67	93	66	0.69	0.69	91	67
594	-OBZ	M	RUSS	9	6	160	8	9	75.9	96	5	FLEDGLINGS	76.6	-1.7	-1.7	1	94	67	93	66	0.69	0.69	91	67
595	B-PC	F	RUSS	9	6	160	8	10	66.9	96	5	FLEDGLINGS	67.6	-1.0	-1.0	1	94	67	93	66	0.69	0.69	91	67
596	WSL-	M	LOCK	7	4	97	10	5	83.1	16	1	INCUBAT	83.4	0.6	0.3	2	84	64			0.00	0.00	84	55
597	A-LC	M	WAHO	8	4	98	9	27	76.6	4	1	INCUBAT	77.0	-1.4	-0.7	2	81	61			0.02	0.02	84	55
598	PGZ-	M	EQUS	8	4	98	9	2	73.5	22	1	NESTLINGS	74.0	0.9	0.5	2	81	61			0.02	0.02	84	55
599	WSL-	M	LOCK	9	4	99	9	29	82.3	18	1	INCUBAT	82.7	-0.7	-0.4	2	72	60			0.25	0.27	84	55
600	ZY-P	H	SHIC	10	4	100	10	24	78.9	-7	1	BUILD	79.1	-1.0	-0.5	2	70	49			0.01	0.26	84	55
601	RSL-	M	SORA	10	4	100	13	45	72.5	13	1	INCUBAT	72.0	-1.3	-0.7	2	70	49			0.01	0.26	84	55
602	R-BM	F	BNCH	10	4	100	17	6	83.6	17	1	INCUBAT	82.4	-0.4	-0.2	2	70	49			0.01	0.26	84	55
603	L-OM	F	CTRW	11	4	101	8	50	67.5	-24	1	BUILD	68.1	-1.1	-0.6	2	75	37			0.00	0.01	85	55
604	YZW-	H	SCOP	11	4	101	16	58	65.3	10	1	INCUBAT	64.2	-1.8	-0.9	2	75	37			0.00	0.01	85	55
605	ZY-B	M	EBAY	11	4	101	11	16	75.9	11	1	INCUBAT	75.9	-1.5	-0.8	2	75	37			0.00	0.01	85	55
606	PGZ-	M	EQUS	11	4	101	16	41	72.2	25	1	NESTLINGS	71.1	-0.2	-0.1	2	75	37			0.00	0.01	85	55
607	Z-GL	M	FARS	13	4	103	14	14	78.9	-8	1	BUILD	78.3	2.2	1.1	2	82	50			0.00	0	85	56
608	ZY-P	H	SHIC	13	4	103	9	18	78.2	-4	1	BUILD	78.7	0.8	0.4	2	82	50			0.00	0	85	56
609	P-YM	M	S18E	13	4	103	14	32	74.7	-3	1	BUILD	74.1	4.0	2.0	2	82	50			0.00	0	85	56
610	SAP-	M	MUME	13	4	103	9	43	75.3	3	1	INCUBAT	75.7	2.4	1.2	2	82	50			0.00	0	85	56
611	WZW-	H	SCOP	13	4	103	10	42	67.5	12	1	INCUBAT	67.7	0.0	0.0	2	82	50			0.00	0	85	56
612	YZW-	H	SCOP	13	4	103	10	45	64.2	12	1	INCUBAT	64.4	0.2	0.1	2	82	50			0.00	0	85	56
613	ZY-B	M	EBAY	13	4	103	15	13	77.3	13	1	INCUBAT	76.5	0.6	0.3	2	82	50			0.00	0	85	56
614	AZW-	H	YTRE	13	4	103	14	43	73.4	15	1	INCUBAT	72.7	2.0	1.0	2	82	50			0.00	0	85	56
615	RSL-	M	SORA	13	4	103	14	2	72.9	16	1	INCUBAT	72.4	0.1	0.1	2	82	50			0.00	0	85	56
616	G-AM	M	BIGL	13	4	103	11	35	78.9	17	1	INCUBAT	78.9	0.6	0.3	2	82	50			0.00	0	85	56
617	G-PM	M	XRDS	13	4	103	15	11	85.1	22	1	NESTLINGS	84.3	-0.4	-0.2	2	82	50			0.00	0	85	56
618	LZW-	H	XRDS	13	4	103	15	10	75.5	22	1	NESTLINGS	74.7	0.4	0.2	2	82	50			0.00	0	85	56
619	FZW-	H	XRDS	13	4	103	15	14	80.9	22	1	NESTLINGS	80.1	3.4	1.7	2	82	50			0.00	0	85	56
620	PGZ-	M	EQUS	13	4	103	9	57	70.7	27	1	NESTLINGS	71.0	-0.1	-0.1	2	82	50			0.00	0	85	56
621	ZO-G	M	LAZT	16	4	106	9	24	86.8	14	2	INCUBAT	87.2	-2.2	-2.2	2	92	61			0.12	0.12	85	56
622	R-BM	F	BNCH	16	4	106	9	20	79.6	23	2	NESTLINGS	80.1	-5.1	-2.6	2	92	61			0.12	0.12	85	56
623	LZW-	H	XRDS	16	4	106	16	49	75.5	25	2	NESTLINGS	74.4	-2.5	-1.3	2	92	61			0.12	0.12	85	56
624	G-PM	M	XRDS	16	4	106	16	48	84.0	25	2	NESTLINGS	82.9	-0.7	-0.4	2	92	61			0.12	0.12	85	56
625	WSL-	M	LOCK	16	4	106	8	35	82.3	25	2	NESTLINGS	82.9	-0.6	-0.3	2	92	61			0.12	0.12	85	56
626	FZW-	H	XRDS	16	4	106	16	55	80.8	25	2	NESTLINGS	79.7	0.1	0.1	2	92	61			0.12	0.12	85	56
627	Y-YM	F	CURY	16	4	106	8	47	75.2	26	2	NESTLINGS	75.8	0.9	0.5	2	92	61			0.12	0.12	85	56
628	B-PC	F	RUSS	16	4	106	9	45	68.6	42	2	FLEDGLINGS	69.0	1.2	0.6	2	92	61			0.12	0.12	85	56
629	Z-GL	M	FARS	18	4	108	16	7	81.7	-3	2	BUILD	80.7	0.6	0.3	2	82	53			0.00	0.00	86	56
630	ZY-B	M	EBAY	19	4	109	16	37	78.6	19	2	INCUBAT	77.5	3.4	1.7	2	84	50			0.00	0.00	86	57
631	G-AM	M	BIGL	19	4	109	16	46	78.9	23	2	NESTLINGS	77.8	0.6	0.3	2	84	50			0.00	0.00	86	57
632	LZW-	H	XRDS	19	4	109	16	23	73.5	28	2	NESTLINGS	72.5	-2.4	-1.2	2	84	50			0.00	0.00	86	57
633	FZW-	H	XRDS	19	4	109	16	24	75.6	28	2	NESTLINGS	74.6	-2.1	-1.1	2	84	50			0.00	0.00	86	57
634	G-PM	M	XRDS	19	4	109	16	24	83.7	28	2	NESTLINGS	82.7	-0.3	-0.2	2	84	50			0.00	0.00	86	57
635	ZB-G	H	EQUS	19	4	109	10	58	77.7	33	2	NESTLINGS	77.8	2.8	1.4	2	84	50			0.00	0.00	86	57
636	PGZ-	M	EQUS	19	4	109	10	54	69.0	33	2	NESTLINGS	69.1	4.1	2.1	2	84	50			0.00	0.00	86	57
637	B-PC	F	RUSS	19	4	109	11	30	67.7	45	2	FLEDGLINGS	67.7	-1.2	-0.6	2	84	50			0.00	0.00	86	57
638	ZO-O	M	POWL	20	4	110	10	0	80.4	-1	2	BUILD	80.7	1.1	0.6	2	85	49			0.00	0.00	86	57
639	ZO-O	M	POWL	22	4	112	16	58	81.6	1	2	INCUBAT	80.5	-0.2	-0.1	2	89	62			0.00	0.00	86	57
640	ZY-P	H	SHIC	22	4	112	17	20	78.9	5	2	INCUBAT	77.7	-1.2	-0.6	2	89	62			0.00	0.00	86	57
641	P-YM	M	S18E	22	4	112	17	11	73.1	5	2	INCUBAT	71.9	-0.6	-0.3	2	89	62			0.00	0.00	86	57
642	ZO-G	M	LAZT	22	4	112	16	12	85.6	20	2	INCUBAT	84.6	-0.9	-0.5	2	89	62			0.00	0.00	86	57
643	YZW-	H	SCOP	22	4	112	9	53	67.2	21	2	NESTLINGS	67.5	-2.6	-1.3	2	89	62			0.00	0.00	86	57
644	RSL-	M	SORA	22	4	112	17	37	73.3	25	2	NESTLINGS	72.0	-3.3	-1.7	2	89	62			0.00	0.00	86	57
645	G-AM	M	BIGL	22	4	112	10	36	76.8	26	2	NESTLINGS	77.0	-1.2	-0.6	2	89	62			0.00	0.00	86	57
646	Y-YM	F	CURY	22	4	112	16	26	74.0	32	2	NESTLINGS	73.0	-0.2	-0.1	2	89	62			0.00	0.00	86	57
647	B-PC	F	RUSS	22	4	112	15	51	69.7	48	2	FLEDGLINGS	68.8	-1.9	-1.0	2	89	62			0.00	0.00	86	57
648	A-LC	M	WAHO	23	4	113	11	4	77.8	-1	2	BUILD	77.9	1.8	0.9	2	90	55			0.00	0.00	86	57
649	ZO-O	M	POWL	24	4	114	8	32	81.7	3	2	INCUBAT	82.3	1.8	0.9	2	90	56			0.00	0.00	87	57
650	YZW-	H	SCOP	24	4	114	10	42	69.5	23	2	NESTLINGS	69.7	2.2	1.1	2	90	56			0.00	0.00	87	57
651	ZB-G	H	EQUS	24	4	114	11	1	76.9	38	2	NESTLINGS	77.0	0.9	0.5	2	90	56			0.00	0.00	87	57
652	G-PM	M	XRDS	25	4	115	10	47	83.5	34	2	NESTLINGS	83.6	-0.4	-0.2	2	88	62			0.42	0.42	87	58
653	LZW-	H	XRDS	25	4	115	10	45	76.9	34	2	NESTLINGS	77.1	4.1	2.1	2	88	62			0.42	0.42	87	58
654	G-PM	M	XRDS	1	5	121	10	19	84.5	-25	3	BUILD	84.7	-0.5	-0.3	2	81	65			0.81	0.81	88	59
655	Z-GL	M	FARS	1	5	121	9	19	79.3	4	3	INCUBAT	79.8	1.5	0.8	2	81	65			0.81	0.81	88	59
656	WSL-	M	LOCK	1	5	121	16	11	83.8	40	3	NESTLINGS	82.8	-0.5	-0.3	2	81	65			0.81	0.81	88	59
657	FZW-	H	XRDS	2	5	122	11	40	78.9	-24	3	BUILD	78.9	0.6	0.3	2	84	66			0.00	0.81	88	60
658	G-AM	M	BIGL	2	5	122	11	24	76.5	36	3	NESTLINGS	76.5	-0.9	-0.5	2	84	66			0.00	0.81	88	60
659	ZB-G	H	EQUS	3	5	123	9	23	75.0	47	3	FLEDGLINGS	75.4	-1.3	-0.7	2	89	68			0.07	0.07	88	60
660	FZW-	H	XRDS	4	5	124	11	7	79.0	-22	3	BUILD	79.1	0.2	0.1	2	90	65			0.55	0.62	88	60
661	P-YM	M	S18E	5	5	125	9	43	75.0	7	3	INCUBAT	75.4	-0.5	-0.3	2	89	59			0.00	0.55	88	60
662	Z-GL	M	FARS	5	5	125	9	21	81.0	8	3	INCUBAT	81.4	0.7	0.4	2	89	59			0.00	0.55	88	60
663	ZO-O	M	POWL	5	5	125	8	55	80.7	14	3	INCUBAT	81.2	-0.2	-0.1	2	89	59			0.00	0.55	88	60
664	RSL-	M	SORA	5	5	125	10	5	73.1	38	3	NESTLINGS	73.4	0.8	0.4	2	89	59			0.00	0.55	88	60
665	B-AM	H	BIGL	5	5	125	10	48	73.1	39	3	NESTLINGS	73.2	-0.5	-0.3	2	89	59			0.00	0.55	88	60
666	G-AM	M	BIGL	5	5	125	10	46	76.1	39	3	NESTLINGS	76.3	0.0	0.0	2	89	59			0.00	0.55	88	60
667	R-BM	F	BNCH	5	5	125	11	25	78.2	42	3	FLEDGLINGS	78.2	0.7	0.4	2	89	59			0.00	0.55	88	60
668	WSL-	M	LOCK	5	5	125	11	46	84.3	44	3	FLEDGLINGS	84.2	1.7	0.9	2	89	59			0.00	0.55	88	60
669	Y-YM	F	CURY	5	5	125	11	40	71.7	45	3	FLEDGLINGS	71.7	1.8	0.9	2	89	59			0.00	0.55	88	60
670	B-PC	F	RUSS	5	5	125	11	15	69.5	61	3	FLEDGLINGS	69.6	-1.2	-0.6	2	89	59			0.00	0.55	88	60
671	LZW-	H	XRDS	6	5	126	10	16	75.6	-20	3	BUILD	75.9	-2.3	-1.2	2	90	59			0.00	0.00	89	60
672	FZW-	H	XRDS	6	5	126	10	18	79.4	-20	3	BUILD	79.6	0.5	0.3	2	90	59			0.00	0.00	89	60
673	G-PM	M	XRDS	6	5	126	10	15	84.7	-20	3	BUILD	85.0	0.5	0.3	2	90	59			0.00	0.00	89	60
674	A-LC	M	WAHO	6	5	126	9	10	77.7	12	3	INCUBAT	78.2	2.0	1.0	2	90	59			0.00	0.00	89	60
675	P-YM	M	S18E	7	5	127	11	3	74.3	9	3	INCUBAT	74.4	-1.0	-0.5	2	91	61			0.00	0.00	89	61
676	Z-GL	M	FARS	7	5	127	10	51	79.6	10	3	INCUBAT	79.7	-1.7	-0.9	2	91	61			0.00	0.00	89	61
677	PZ-F	F	YTRE	7	5	127	10	41	75.8	39	3	NESTLINGS	76.0	-0.6	-0.3	2	91	61			0.00	0.00	89	61
678	AZW-	H	YTRE	7	5	127	10	40	75.8	39	3	NESTLINGS	76.0	-0.5	-0.3	2	91	61			0.00	0.00	89	61
679	RSL-	M	SORA	7	5	127	11	14	75.8	40	3	NESTLINGS	75.9	2.5	1.3	2	91	61			0.00	0.00	89	61
680	P-YM	M	S18E	9	5	129	11	39	73.6	-20	3	BUILD	73.6	-0.8	-0.4	2	89	63			0.00	0	89	61
681	ZY-P	H	SHIC	9	5	129	8	9	78.8	12	3	INCUBAT	79.5	0.0	0.0	2	89	63			0.00	0	89	61
682	Z-GL	M	FARS	9	5	129	11	30	82.2	12	3	INCUBAT	82.2	2.5	1.3	2	89	63			0.00	0	89	61
683	SAP-	M	MUME	9	5	129	8	32	75.6	13	3	INCUBAT	76.2	-1.3	-0.7	2	89	63			0.00	0	89	61
684	A-LC	M	WAHO	9	5	129	8	45	77.6	15	3	INCUBAT	78.2	1.4	0.7	2	89	63			0.00	0	89	61
685	ZO-O	M	POWL	9	5	129	11	5	80.9	18	3	INCUBAT	81.0	0.5	0.3	2	89	63			0.00	0	89	61
686	ZO-G	M	LAZT	9	5	129	10	29	85.0	37	3	NESTLINGS	85.2	-0.8	-0.4	2	89	63			0.00	0	89	61
687	YZW-	H	SCOP	9	5	129	8	53	70.8	38	3	NESTLINGS	71.3	-0.8	-0.4	2	89	63			0.00	0	89	61
688	AZW-	H	YTRE	9	5	129	11	48	75.7	41	3	FLEDGLINGS	75.6	-0.4	-0.2	2	89	63			0.00	0	89	61
689	PZ-F	F	YTRE	9	5	129	11	50	75.7	41	3	FLEDGLINGS	75.6	-0.4	-0.2	2	89	63			0.00	0	89	61
690	RSL-	M	SORA	9	5	129	11	22	72.0	42	3	FLEDGLINGS	72.0	-3.9	-2.0	2	89	63			0.00	0	89	61
691	G-AM	M	BIGL	9	5	129	9	31	76.7	43	3	FLEDGLINGS	77.1	2.8	1.4	2	89	63			0.00	0	89	61
692	WSL-	M	LOCK	9	5	129	10	53	82.8	48	3	FLEDGLINGS	82.9	1.4	0.7	2	89	63			0.00	0	89	61
693	Y-YM	F	CURY	9	5	129	10	42	71.5	49	3	FLEDGLINGS	71.7	0.8	0.4	2	89	63			0.00	0	89	61
694	-GYZ	M	CURY	9	5	129	10	44	76.9	49	3	FLEDGLINGS	77.1	1.7	0.9	2	89	63			0.00	0	89	61
695	B-PC	F	RUSS	9	5	129	10	22	69.2	65	3	FLEDGLINGS	69.4	0.6	0.3	2	89	63			0.00	0	89	61
696	P-YM	M	S18E	12	5	132	9	13	75.4	-20	3	BUILD	75.9	1.4	0.7	2	85	65			0.23	0.23	89	62
697	YZW-	H	SCOP	12	5	132	11	4	71.5	41	3	FLEDGLINGS	71.6	0.1	0.1	2	85	65			0.23	0.23	89	62
698	FZW-	H	XRDS	13	5	133	16	36	78.0	-13	3	BUILD	76.9	-3.2	-1.6	2	90	66			0.18	0.41	89	62
699	LZW-	H	XRDS	13	5	133	16	41	75.5	-13	3	BUILD	74.4	-2.4	-1.2	2	90	66			0.18	0.41	89	62
700	G-PM	M	XRDS	13	5	133	16	37	85.5	-13	3	BUILD	84.4	0.0	0.0	2	90	66			0.18	0.41	89	62
701	G-YC	F	XRDS	13	5	133	16	36	86.2	-13	3	BUILD	85.1	4.8	2.4	2	90	66			0.18	0.41	89	62
702	ZO-O	M	POWL	13	5	133	11	39	82.7	22	3	NESTLINGS	82.7	-0.4	-0.2	2	90	66			0.18	0.41	89	62
703	B-AM	H	BIGL	13	5	133	10	50	72.9	47	3	FLEDGLINGS	73.0	-1.5	-0.8	2	90	66			0.18	0.41	89	62
704	WSL-	M	LOCK	13	5	133	8	42	80.8	52	3	FLEDGLINGS	81.4	-1.9	-1.0	2	90	66			0.18	0.41	89	62
705	RSL-	M	SORA	16	5	136	10	41	72.5	49	4	FLEDGLINGS	72.7	0.1	0.1	2	88	61			0.00	0.00	90	62
706	P-YM	M	S18E	22	5	142	8	42	74.5	-20	4	BUILD	75.1	-0.2	-0.1	2	76	71			1.30	1.68	90	63
707	ZF-P	H	FARS	22	5	142	8	25	74.1	25	4	NESTLINGS	74.7	-1.8	-0.9	2	76	71			1.30	1.68	90	63
708	Z-GL	M	FARS	22	5	142	8	23	78.0	25	4	NESTLINGS	78.6	0.2	0.1	2	76	71			1.30	1.68	90	63
709	AZW-	H	YTRE	22	5	142	8	52	70.5	54	4	FLEDGLINGS	71.0	-0.2	-0.1	2	76	71			1.30	1.68	90	63
710	PZ-F	F	YTRE	22	5	142	8	52	72.6	54	4	FLEDGLINGS	73.1	0.7	0.4	2	76	71			1.30	1.68	90	63
711	B-PC	F	RUSS	22	5	142	11	16	69.9	78	4	FLEDGLINGS	69.9	-0.3	-0.2	2	76	71			1.30	1.68	90	63
712	R-BM	F	BNCH	23	5	143	8	24	77.6	60	4	FLEDGLINGS	78.2	1.2	0.6	2	92	69			0.01	1.31	90	64
713	FZW-	H	XRDS	24	5	144	9	34	77.4	-2	4	BUILD	77.8	0.8	0.4	2	89	71			0.07	0.08	90	64
714	LZW-	H	XRDS	24	5	144	9	34	75.7	-2	4	BUILD	76.1	1.2	0.6	2	89	71			0.07	0.08	90	64
715	Z-GL	M	FARS	26	5	146	8	28	82.3	29	4	NESTLINGS	82.9	4.0	2.0	2	92	64			0.00	0.00	91	64
716	PZ-F	F	YTRE	26	5	146	8	20	69.8	58	4	FLEDGLINGS	70.5	-2.9	-1.5	2	92	64			0.00	0.00	91	64
717	B-AM	H	BIGL	26	5	146	10	16	73.6	60	4	FLEDGLINGS	73.9	0.1	0.1	2	92	64			0.00	0.00	91	64
718	Z-GL	M	FARS	28	5	148	8	15	81.4	31	4	NESTLINGS	82.1	-0.8	-0.4	2	93	65			0.14	2.11	91	64
719	AZW-	H	YTRE	28	5	148	8	1	71.7	60	4	FLEDGLINGS	72.4	1.1	0.6	2	93	65			0.14	2.11	91	64
720	PZ-F	F	YTRE	28	5	148	8	1	70.9	60	4	FLEDGLINGS	71.6	1.1	0.6	2	93	65			0.14	2.11	91	64
721	ZY-P	H	SHIC	29	5	149	8	7	78.3	-20	4	BUILD	79.0	0.1	0.1	2	93	69			0.01	0.15	91	65
722	AZW-	H	YTRE	30	5	150	7	49	71.5	62	4	FLEDGLINGS	72.3	-0.1	-0.1	2	92	68			1.79	1.80	91	65
723	B-AM	H	BIGL	30	5	150	10	19	72.1	64	4	FLEDGLINGS	72.3	-0.8	-0.4	2	92	68			1.79	1.80	91	65
724	ZY-P	H	SHIC	31	5	151	10	36	79.5	-20	4	BUILD	79.7	0.7	0.4	2	85	63			0.10	1.89	91	65
725	FZW-	H	XRDS	31	5	151	9	39	78.8	5	4	INCUBAT	79.2	0.3	0.2	2	85	63			0.10	1.89	91	65
726	FZW-	H	XRDS	2	6	153	10	22	79.0	-20	5	BUILD	79.2	0.0	0.0	2	83	61			0.04	0.36	91	66
727	G-PM	M	XRDS	2	6	153	10	23	85.2	-20	5	BUILD	85.4	0.2	0.1	2	83	61			0.04	0.36	91	66
728	P-YM	M	S18E	2	6	153	8	47	73.8	-20	5	BUILD	74.4	1.8	0.9	2	83	61			0.04	0.36	91	66
729	LZW-	H	XRDS	2	6	153	10	21	76.6	-20	5	BUILD	76.8	1.9	1.0	2	83	61			0.04	0.36	91	66
730	Z-GL	M	FARS	2	6	153	8	35	82.3	36	5	NESTLINGS	82.9	-0.1	-0.1	2	83	61			0.04	0.36	91	66
731	SAP-	M	MUME	2	6	153	11	16	70.8	37	5	NESTLINGS	70.8	0.1	0.1	2	83	61			0.04	0.36	91	66
732	A-LC	M	WAHO	2	6	153	11	8	77.2	39	5	NESTLINGS	77.3	2.1	1.1	2	83	61			0.04	0.36	91	66
733	ZO-O	M	POWL	2	6	153	9	4	78.3	42	5	FLEDGLINGS	78.8	3.3	1.7	2	83	61			0.04	0.36	91	66
734	ZO-G	M	LAZT	2	6	153	9	47	84.5	61	5	FLEDGLINGS	84.9	-1.3	-0.7	2	83	61			0.04	0.36	91	66
735	YZW-	H	SCOP	2	6	153	10	55	72.0	62	5	FLEDGLINGS	72.1	1.2	0.6	2	83	61			0.04	0.36	91	66
736	WZW-	H	SCOP	2	6	153	10	55	82.0	62	5	FLEDGLINGS	82.1	5.0	2.5	2	83	61			0.04	0.36	91	66
737	PZ-F	F	YTRE	2	6	153	8	56	72.0	65	5	FLEDGLINGS	72.5	-0.1	-0.1	2	83	61			0.04	0.36	91	66
738	RSL-	M	SORA	2	6	153	8	27	73.3	66	5	FLEDGLINGS	73.9	2.9	1.5	2	83	61			0.04	0.36	91	66
739	B-AM	H	BIGL	2	6	153	10	41	73.1	67	5	FLEDGLINGS	73.3	-0.3	-0.2	2	83	61			0.04	0.36	91	66
740	G-AM	M	BIGL	2	6	153	10	40	77.4	67	5	FLEDGLINGS	77.6	1.0	0.5	2	83	61			0.04	0.36	91	66
741	R-BM	F	BNCH	2	6	153	9	40	75.9	70	5	FLEDGLINGS	76.3	0.5	0.3	2	83	61			0.04	0.36	91	66
742	WSL-	M	LOCK	2	6	153	9	16	81.3	72	5	FLEDGLINGS	81.8	0.0	0.0	2	83	61			0.04	0.36	91	66
743	Y-YM	F	CURY	2	6	153	9	28	71.7	73	5	FLEDGLINGS	72.1	0.5	0.3	2	83	61			0.04	0.36	91	66
744	-GYZ	M	CURY	2	6	153	9	27	78.2	73	5	FLEDGLINGS	78.6	2.2	1.1	2	83	61			0.04	0.36	91	66
745	B-PC	F	RUSS	2	6	153	9	57	69.9	89	5	FLEDGLINGS	70.2	2.2	1.1	2	83	61			0.04	0.36	91	66
746	Y-YM	F	CURY	5	6	156	8	39	67.8	76	5	FLEDGLINGS	68.4	-7.0	-3.5	2	91	58			0.00	0.00	91	66
747	B-PC	F	RUSS	5	6	156	8	1	68.7	92	5	FLEDGLINGS	69.4	-1.6	-0.8	2	91	58			0.00	0.00	91	66
748	Z-GL	M	FARS	6	6	157	8	19	81.5	40	5	NESTLINGS	82.2	1.2	0.6	2	92	60			0.00	0.00	91	66
749	-GYZ	M	CURY	6	6	157	9	14	77.1	77	5	FLEDGLINGS	77.6	-1.0	-0.5	2	92	60			0.00	0.00	91	66
750	WZW-	H	SCOP	7	6	158	9	35	80.0	67	5	FLEDGLINGS	80.4	0.8	0.4	2	92	62			0.00	0.00	91	67
751	-GYZ	M	CURY	8	6	159	8	14	76.5	79	5	FLEDGLINGS	77.2	-0.4	-0.2	2	92	64			0.00	0.00	91	67
752	AZW-	H	YTRE	9	6	160	10	4	73.8	72	5	FLEDGLINGS	74.1	1.3	0.7	2	94	67			0.69	0.69	91	67
753	Y-YM	F	CURY	5	4	95	9	4	78.4	15	1	INCUBAT	78.9	4.5	1.5	3	84	57			0.00	0.00	84	55
754	A-LC	M	WAHO	6	4	96	8	5	77.7	2	1	INCUBAT	78.4	-1.1	-0.4	3	87	54			0.00	0.00	84	55
755	RSL-	M	SORA	7	4	97	10	30	73.0	10	1	INCUBAT	73.2	0.7	0.2	3	84	64			0.00	0.00	84	55
756	R-BM	F	BNCH	8	4	98	17	0	83.9	15	1	INCUBAT	82.8	-0.6	-0.2	3	81	61			0.02	0.02	84	55
757	Y-YM	F	CURY	8	4	98	16	47	80.2	18	1	INCUBAT	79.1	0.2	0.1	3	81	61			0.02	0.02	84	55
758	G-PM	M	XRDS	9	4	99	15	46	85.9	18	1	INCUBAT	85.0	-2.6	-0.9	3	72	60			0.25	0.27	84	55
759	LZW-	H	XRDS	9	4	99	15	48	79.2	18	1	INCUBAT	78.3	2.4	0.8	3	72	60			0.25	0.27	84	55
760	P-YM	M	S18E	11	4	101	17	30	71.3	-5	1	BUILD	70.1	0.0	0.0	3	75	37			0.00	0.01	85	55
761	A-LC	M	WAHO	13	4	103	9	30	74.2	9	1	INCUBAT	74.6	-3.4	-1.1	3	82	50			0.00	0	85	56
762	WSL-	M	LOCK	14	4	104	9	26	83.1	23	1	NESTLINGS	83.5	1.8	0.6	3	88	52			0.00	0.00	85	56
763	Y-YM	F	CURY	14	4	104	9	57	74.6	24	1	NESTLINGS	74.9	0.2	0.1	3	88	52			0.00	0.00	85	56
764	B-PC	F	RUSS	14	4	104	10	32	67.6	40	1	NESTLINGS	67.8	-2.2	-0.7	3	88	52			0.00	0.00	85	56
765	Z-GL	M	FARS	16	4	106	10	53	80.0	-5	2	BUILD	80.1	1.8	0.6	3	92	61			0.12	0.12	85	56
766	ZY-P	H	SHIC	16	4	106	11	10	77.8	-1	2	BUILD	77.9	-0.8	-0.3	3	92	61			0.12	0.12	85	56
767	P-YM	M	S18E	16	4	106	11	32	72.8	0	2	INCUBAT	72.8	-1.3	-0.4	3	92	61			0.12	0.12	85	56
768	SAP-	M	MUME	16	4	106	15	47	74.0	6	2	INCUBAT	73.1	-2.6	-0.9	3	92	61			0.12	0.12	85	56
769	WZW-	H	SCOP	16	4	106	15	28	75.9	15	2	INCUBAT	75.1	7.4	2.5	3	92	61			0.12	0.12	85	56
770	ZY-B	M	EBAY	16	4	106	16	51	75.8	16	2	INCUBAT	74.7	-1.8	-0.6	3	92	61			0.12	0.12	85	56
771	AZW-	H	YTRE	16	4	106	11	50	72.0	18	2	INCUBAT	71.9	-0.8	-0.3	3	92	61			0.12	0.12	85	56
772	RSL-	M	SORA	16	4	106	10	40	71.9	19	2	INCUBAT	72.1	-0.3	-0.1	3	92	61			0.12	0.12	85	56
773	G-AM	M	BIGL	16	4	106	16	22	78.3	20	2	INCUBAT	77.3	-1.6	-0.5	3	92	61			0.12	0.12	85	56
774	PGZ-	M	EQUS	16	4	106	10	13	68.5	30	2	NESTLINGS	68.8	-2.2	-0.7	3	92	61			0.12	0.12	85	56
775	B-AM	H	BIGL	19	4	109	16	36	71.4	23	2	NESTLINGS	70.3	-1.9	-0.6	3	84	50			0.00	0.00	86	57
776	YZW-	H	SCOP	20	4	110	10	26	69.9	19	2	INCUBAT	70.1	2.5	0.8	3	85	49			0.00	0.00	86	57
777	SAP-	M	MUME	21	4	111	11	14	78.2	-5	2	BUILD	78.3	6.7	2.2	3	87	52			0.00	0	86	57
778	A-LC	M	WAHO	21	4	111	11	28	76.1	-3	2	BUILD	76.1	1.4	0.5	3	87	52			0.00	0	86	57
779	G-PM	M	XRDS	22	4	112	11	3	83.4	31	2	NESTLINGS	83.5	0.8	0.3	3	89	62			0.00	0.00	86	57
780	LZW-	H	XRDS	22	4	112	11	4	73.3	31	2	NESTLINGS	73.4	0.9	0.3	3	89	62			0.00	0.00	86	57
781	ZB-G	H	EQUS	22	4	112	10	16	75.8	36	2	NESTLINGS	76.1	-1.7	-0.6	3	89	62			0.00	0.00	86	57
782	PGZ-	M	EQUS	22	4	112	10	17	71.0	36	2	NESTLINGS	71.3	2.2	0.7	3	89	62			0.00	0.00	86	57
783	ZY-B	M	EBAY	23	4	113	9	43	76.9	23	2	NESTLINGS	77.3	-0.4	-0.1	3	90	55			0.00	0.00	86	57
784	WSL-	M	LOCK	23	4	113	8	26	80.8	32	2	NESTLINGS	81.4	-2.1	-0.7	3	90	55			0.00	0.00	86	57
785	SAP-	M	MUME	25	4	115	11	44	75.8	-1	2	BUILD	75.8	-0.4	-0.1	3	88	62			0.42	0.42	87	58
786	RSL-	M	SORA	25	4	115	8	24	71.9	28	2	NESTLINGS	72.5	0.5	0.2	3	88	62			0.42	0.42	87	58
787	SAP-	M	MUME	28	4	118	16	16	72.6	2	2	INCUBAT	71.6	-4.2	-1.4	3	91	65			0.00	0	87	58
788	ZY-P	H	SHIC	2	5	122	9	34	78.7	5	3	INCUBAT	79.1	0.2	0.1	3	84	66			0.00	0.81	88	60
789	LZW-	H	XRDS	3	5	123	10	18	71.6	-23	3	BUILD	71.8	-6.0	-2.0	3	89	68			0.07	0.07	88	60
790	ZY-P	H	SHIC	6	5	126	8	44	79.0	9	3	INCUBAT	79.6	0.5	0.2	3	90	59			0.00	0.00	89	60
791	SAP-	M	MUME	6	5	126	9	15	74.7	10	3	INCUBAT	75.2	0.2	0.1	3	90	59			0.00	0.00	89	60
792	ZO-G	M	LAZT	6	5	126	11	2	88.0	34	3	NESTLINGS	88.1	0.5	0.2	3	90	59			0.00	0.00	89	60
793	WZW-	H	SCOP	6	5	126	9	38	77.1	35	3	NESTLINGS	77.5	0.6	0.2	3	90	59			0.00	0.00	89	60
794	ZB-G	H	EQUS	6	5	126	9	7	75.9	50	3	FLEDGLINGS	76.4	1.0	0.3	3	90	59			0.00	0.00	89	60
795	WZW-	H	SCOP	9	5	129	8	51	77.1	38	3	NESTLINGS	77.7	0.2	0.1	3	89	63			0.00	0	89	61
796	ZY-B	M	EBAY	9	5	129	9	39	74.0	39	3	NESTLINGS	74.4	-1.6	-0.5	3	89	63			0.00	0	89	61
797	G-PM	M	XRDS	10	5	130	9	48	87.3	-16	3	BUILD	87.7	1.7	0.6	3	90	63			0.00	0.00	89	61
798	G-PM	M	XRDS	16	5	136	8	47	85.4	-10	4	BUILD	86.0	1.6	0.5	3	88	61			0.00	0.00	90	62
799	LZW-	H	XRDS	16	5	136	8	50	75.5	-10	4	BUILD	76.1	1.7	0.6	3	88	61			0.00	0.00	90	62
800	FZW-	H	XRDS	16	5	136	8	48	79.7	-10	4	BUILD	80.3	3.4	1.1	3	88	61			0.00	0.00	90	62
801	ZY-P	H	SHIC	16	5	136	10	2	79.5	19	4	INCUBAT	79.8	-0.3	-0.1	3	88	61			0.00	0.00	90	62
802	SAP-	M	MUME	16	5	136	9	47	79.4	20	4	INCUBAT	79.8	3.7	1.2	3	88	61			0.00	0.00	90	62
803	A-LC	M	WAHO	16	5	136	9	39	74.7	22	4	NESTLINGS	75.1	-3.6	-1.2	3	88	61			0.00	0.00	90	62
804	ZO-G	M	LAZT	16	5	136	8	18	86.0	44	4	FLEDGLINGS	86.7	0.5	0.2	3	88	61			0.00	0.00	90	62
805	YZW-	H	SCOP	16	5	136	9	25	68.7	45	4	FLEDGLINGS	69.1	-1.5	-0.5	3	88	61			0.00	0.00	90	62
806	G-AM	M	BIGL	16	5	136	9	0	76.7	50	4	FLEDGLINGS	77.2	-0.4	-0.1	3	88	61			0.00	0.00	90	62
807	B-AM	H	BIGL	16	5	136	8	59	73.5	50	4	FLEDGLINGS	74.0	1.0	0.3	3	88	61			0.00	0.00	90	62
808	R-BM	F	BNCH	16	5	136	8	13	74.8	53	4	FLEDGLINGS	75.5	-2.3	-0.8	3	88	61			0.00	0.00	90	62
809	WSL-	M	LOCK	16	5	136	7	49	80.4	55	4	FLEDGLINGS	81.2	-0.2	-0.1	3	88	61			0.00	0.00	90	62
810	Y-YM	F	CURY	16	5	136	7	58	70.8	56	4	FLEDGLINGS	71.5	-0.7	-0.2	3	88	61			0.00	0.00	90	62
811	-GYZ	M	CURY	16	5	136	7	57	75.4	56	4	FLEDGLINGS	76.1	0.8	0.3	3	88	61			0.00	0.00	90	62
812	B-PC	F	RUSS	16	5	136	8	29	69.6	72	4	FLEDGLINGS	70.2	0.5	0.2	3	88	61			0.00	0.00	90	62
813	-GYZ	M	CURY	24	5	144	10	40	76.4	64	4	FLEDGLINGS	76.6	1.0	0.3	3	89	71			0.07	0.08	90	64
814	AZW-	H	YTRE	26	5	146	8	20	70.6	58	4	FLEDGLINGS	71.3	-2.7	-0.9	3	92	64			0.00	0.00	91	64
815	G-YC	F	XRDS	2	6	153	10	26	75.5	-20	5	BUILD	75.7	1.9	0.6	3	83	61			0.04	0.36	91	66
816	ZO-KF	F	SLUM	2	6	153	11	33	70.5	34	5	NESTLINGS	70.5	-2.0	-0.7	3	83	61			0.04	0.36	91	66
817	F-ZA	M	SLUM	3	6	154	10	15	74.7	35	5	NESTLINGS	75.0	-2.6	-0.9	3	84	54			0.00	0.04	91	66
818	PZ-F	F	YTRE	5	6	156	9	16	70.6	68	5	FLEDGLINGS	71.1	-1.4	-0.5	3	91	58			0.00	0.00	91	66
819	R-BM	F	BNCH	8	6	159	8	32	74.1	76	5	FLEDGLINGS	74.7	-0.7	-0.2	3	92	64			0.00	0.00	91	67
820	AZW-	H	YTRE	8	4	98	16	17	74.1	10	1	INCUBAT	73.1	4.0	1.0	4	81	61			0.02	0.02	84	55
821	G-AM	M	BIGL	8	4	98	10	25	78.3	12	1	INCUBAT	78.5	1.9	0.5	4	81	61			0.02	0.02	84	55
822	R-BM	F	BNCH	14	4	104	10	13	84.9	21	1	NESTLINGS	85.2	2.8	0.7	4	88	52			0.00	0.00	85	56
823	ZO-G	M	LAZT	14	4	105	10	17	89.1	13	1	INCUBAT	89.4	3.2	0.8	4	90	58			0.00	0.00	85	56
824	A-LC	M	WAHO	17	4	107	11	50	73.3	13	2	INCUBAT	73.2	-1.4	-0.4	4	81	38			0.00	0.12	86	56
825	YZW-	H	SCOP	17	4	107	16	43	68.7	16	2	INCUBAT	67.6	3.2	0.8	4	81	38			0.00	0.12	86	56
826	B-AM	H	BIGL	23	4	113	17	11	74.2	27	2	NESTLINGS	73.0	2.7	0.7	4	90	55			0.00	0.00	86	57
827	FZW-	H	XRDS	23	4	113	17	1	77.3	32	2	NESTLINGS	76.2	1.6	0.4	4	90	55			0.00	0.00	86	57
828	AZW-	H	YTRE	24	4	114	16	9	80.7	26	2	NESTLINGS	79.7	6.1	1.5	4	90	56			0.00	0.00	87	57
829	Z-GL	M	FARS	25	4	115	8	35	78.9	-2	2	BUILD	79.5	-2.1	-0.5	4	88	62			0.42	0.42	87	58
830	P-YM	M	S18E	29	4	119	15	49	73.5	1	2	INCUBAT	72.6	-3.4	-0.9	4	93	67			0.00	0.00	87	58
831	Z-GL	M	FARS	29	4	119	15	42	79.2	2	2	INCUBAT	78.3	-1.2	-0.3	4	93	67			0.00	0.00	87	58
832	A-LC	M	WAHO	29	4	119	11	2	76.8	5	2	INCUBAT	76.9	-0.7	-0.2	4	93	67			0.00	0.00	87	58
833	ZO-O	M	POWL	29	4	119	15	12	82.3	8	2	INCUBAT	81.5	-0.2	-0.1	4	93	67			0.00	0.00	87	58
834	RSL-	M	SORA	29	4	119	15	23	72.2	32	2	NESTLINGS	71.4	-1.1	-0.3	4	93	67			0.00	0.00	87	58
835	G-AM	M	BIGL	29	4	119	15	32	76.6	33	2	NESTLINGS	75.8	1.0	0.3	4	93	67			0.00	0.00	87	58
836	LZW-	H	XRDS	29	4	119	9	15	75.6	38	2	NESTLINGS	76.1	-1.0	-0.3	4	93	67			0.00	0.00	87	58
837	G-PM	M	XRDS	29	4	119	9	17	84.7	38	2	NESTLINGS	85.2	1.6	0.4	4	93	67			0.00	0.00	87	58
838	WSL-	M	LOCK	29	4	119	7	56	82.6	38	2	NESTLINGS	83.3	2.8	0.7	4	93	67			0.00	0.00	87	58
839	Y-YM	F	CURY	29	4	119	8	8	72.7	39	2	NESTLINGS	73.4	1.5	0.4	4	93	67			0.00	0.00	87	58
840	WZW-	H	SCOP	3	5	123	9	41	76.5	32	3	NESTLINGS	76.9	2.3	0.6	4	89	68			0.07	0.07	88	60
841	YZW-	H	SCOP	6	5	126	9	36	71.7	35	3	NESTLINGS	72.1	0.3	0.1	4	90	59			0.00	0.00	89	60
842	B-AM	H	BIGL	9	5	129	9	37	75.2	43	3	FLEDGLINGS	75.6	2.4	0.6	4	89	63			0.00	0	89	61
843	LZW-	H	XRDS	10	5	130	9	49	75.3	-16	3	BUILD	75.7	-0.2	-0.1	4	90	63			0.00	0.00	89	61
844	FZW-	H	XRDS	10	5	130	9	48	79.5	-16	3	BUILD	79.9	0.3	0.1	4	90	63			0.00	0.00	89	61
845	P-YM	M	S18E	20	5	140	16	18	76.3	-20	4	BUILD	75.3	3.7	0.9	4	93	63			0.00	0	90	63
846	LZW-	H	XRDS	20	5	140	10	17	74.1	-6	4	BUILD	74.4	-1.7	-0.4	4	93	63			0.00	0	90	63
847	FZW-	H	XRDS	20	5	140	10	15	79.3	-6	4	BUILD	79.6	-0.7	-0.2	4	93	63			0.00	0	90	63
848	G-PM	M	XRDS	20	5	140	10	15	85.0	-6	4	BUILD	85.3	-0.7	-0.2	4	93	63			0.00	0	90	63
849	Z-GL	M	FARS	20	5	140	16	28	79.4	23	4	NESTLINGS	78.4	-4.6	-1.2	4	93	63			0.00	0	90	63
850	ZY-P	H	SHIC	20	5	140	11	35	77.4	23	4	NESTLINGS	77.4	-2.4	-0.6	4	93	63			0.00	0	90	63
851	SAP-	M	MUME	20	5	140	11	26	77.7	24	4	NESTLINGS	77.7	-2.1	-0.5	4	93	63			0.00	0	90	63
852	A-LC	M	WAHO	20	5	140	10	58	77.8	26	4	NESTLINGS	77.9	2.8	0.7	4	93	63			0.00	0	90	63
853	ZO-G	M	LAZT	20	5	140	8	59	85.8	48	4	FLEDGLINGS	86.3	-0.4	-0.1	4	93	63			0.00	0	90	63
854	YZW-	H	SCOP	20	5	140	10	45	68.4	49	4	FLEDGLINGS	68.6	-0.5	-0.1	4	93	63			0.00	0	90	63
855	PZ-F	F	YTRE	20	5	140	16	38	73.5	52	4	FLEDGLINGS	72.4	-0.9	-0.2	4	93	63			0.00	0	90	63
856	AZW-	H	YTRE	20	5	140	16	37	72.3	52	4	FLEDGLINGS	71.2	-0.2	-0.1	4	93	63			0.00	0	90	63
857	G-AM	M	BIGL	20	5	140	10	34	76.6	54	4	FLEDGLINGS	76.8	-0.4	-0.1	4	93	63			0.00	0	90	63
858	R-BM	F	BNCH	20	5	140	8	57	75.3	57	4	FLEDGLINGS	75.8	0.3	0.1	4	93	63			0.00	0	90	63
859	WSL-	M	LOCK	20	5	140	8	39	82.6	59	4	FLEDGLINGS	83.2	2.0	0.5	4	93	63			0.00	0	90	63
860	Y-YM	F	CURY	20	5	140	8	46	71.7	60	4	FLEDGLINGS	72.3	0.8	0.2	4	93	63			0.00	0	90	63
861	-GYZ	M	CURY	20	5	140	8	42	77.4	60	4	FLEDGLINGS	78.0	1.9	0.5	4	93	63			0.00	0	90	63
862	B-PC	F	RUSS	20	5	140	9	8	69.7	76	4	FLEDGLINGS	70.2	0.0	0.0	4	93	63			0.00	0	90	63
863	ZY-P	H	SHIC	5	6	156	9	59	77.8	-20	5	BUILD	78.1	-1.6	-0.4	4	91	58			0.00	0.00	91	66
864	ZY-P	H	SHIC	8	4	98	10	47	80.0	-9	1	BUILD	80.1	2.7	0.5	5	81	61			0.02	0.02	84	55
865	SAP-	M	MUME	8	4	98	9	13	76.4	-2	1	BUILD	76.9	2.7	0.5	5	81	61			0.02	0.02	84	55
866	Z-GL	M	FARS	8	4	98	14	45	81.2	9	1	INCUBAT	80.5	-0.4	-0.1	5	81	61			0.02	0.02	84	55
867	G-YC	F	XRDS	11	4	101	11	19	70.6	20	1	INCUBAT	70.6	-3.5	-0.7	5	75	37			0.00	0.01	85	55
868	L-OM	F	CTRW	16	4	106	17	17	68.2	-19	2	BUILD	67.0	-1.1	-0.2	5	92	61			0.12	0.12	85	56
869	ZO-G	M	LAZT	29	4	119	14	50	83.4	27	2	NESTLINGS	82.7	-5.8	-1.2	5	93	67			0.00	0.00	87	58
870	WZW-	H	SCOP	29	4	119	19	24	76.2	28	2	NESTLINGS	74.6	-2.6	-0.5	5	93	67			0.00	0.00	87	58
871	R-BM	F	BNCH	29	4	119	8	28	76.3	36	2	NESTLINGS	76.9	-1.6	-0.3	5	93	67			0.00	0.00	87	58
872	B-PC	F	RUSS	29	4	119	8	20	69.5	55	2	FLEDGLINGS	70.2	-0.4	-0.1	5	93	67			0.00	0.00	87	58
873	AZW-	H	YTRE	5	5	125	9	11	76.0	37	3	NESTLINGS	76.5	-3.8	-0.8	5	89	59			0.00	0.55	88	60
874	R-BM	F	BNCH	12	5	132	9	50	78.4	49	3	FLEDGLINGS	78.7	1.5	0.3	5	85	65			0.23	0.23	89	62
875	ZF-P	H	FARS	20	5	140	16	26	77.5	23	4	NESTLINGS	76.5	-0.7	-0.1	5	93	63			0.00	0	90	63
876	ZO-O	M	POWL	21	5	141	8	37	79.2	30	4	NESTLINGS	79.8	2.1	0.4	5	88	71			0.38	0.38	90	63
877	B-AM	H	BIGL	21	5	141	10	35	74.7	55	4	FLEDGLINGS	74.9	0.9	0.2	5	88	71			0.38	0.38	90	63
878	AZW-	H	YTRE	5	6	156	9	16	70.5	68	5	FLEDGLINGS	71.0	-0.6	-0.1	5	91	58			0.00	0.00	91	66
879	ZO-O	M	POWL	10	4	100	8	24	78.8	0	1	INCUBAT	79.4	-2.0	-0.3	6	70	49			0.01	0.26	84	55
880	ZO-O	M	POWL	16	4	106	15	5	82.7	7	2	INCUBAT	82.0	2.6	0.4	6	92	61			0.12	0.12	85	56
881	WZW-	H	SCOP	23	4	113	10	28	73.5	22	2	NESTLINGS	73.7	1.0	0.2	6	90	55			0.00	0.00	86	57
882	R-BM	F	BNCH	23	4	113	9	4	79.0	30	2	NESTLINGS	79.5	-1.0	-0.2	6	90	55			0.00	0.00	86	57
883	B-AM	H	BIGL	29	4	119	15	31	74.5	33	2	NESTLINGS	73.7	0.7	0.1	6	93	67			0.00	0.00	87	58
884	FZW-	H	XRDS	29	4	119	9	16	77.4	38	2	NESTLINGS	77.9	1.7	0.3	6	93	67			0.00	0.00	87	58
885	AZW-	H	YTRE	30	4	120	16	40	81.4	32	2	NESTLINGS	80.3	0.6	0.1	6	92	70			0.00	0.00	87	59
886	ZB-G	H	EQUS	30	4	120	9	5	74.4	44	2	FLEDGLINGS	74.9	-2.1	-0.4	6	92	70			0.00	0.00	87	59
887	-GYZ	M	CURY	6	5	126	11	16	74.9	46	3	FLEDGLINGS	74.9	-1.1	-0.2	6	90	59			0.00	0.00	89	60
888	RSL-	M	SORA	22	5	142	8	16	72.0	55	4	FLEDGLINGS	72.7	0.0	0.0	6	76	71			1.30	1.68	90	63
889	L-OM	F	CTRW	9	4	99	10	18	69.0	-26	1	BUILD	69.2	0.3	0.0	7	72	60			0.25	0.27	84	55
890	ZY-P	H	SHIC	29	4	119	16	2	79.8	2	2	INCUBAT	78.9	1.2	0.2	7	93	67			0.00	0.00	87	58
891	YZW-	H	SCOP	2	5	122	10	54	71.7	31	3	NESTLINGS	71.8	3.0	0.4	7	84	66			0.00	0.81	88	60
892	G-YC	F	XRDS	20	5	140	10	16	75.9	-6	4	BUILD	76.2	-8.9	-1.3	7	93	63			0.00	0	90	63
893	G-YC	F	XRDS	10	5	130	9	46	77.7	-16	3	BUILD	78.1	-6.5	-0.8	8	90	63			0.00	0.00	89	61
894	ZB-G	H	EQUS	17	4	107	11	12	74.9	31	2	NESTLINGS	75.0	-1.1	-0.1	9	81	38			0.00	0.12	86	56
895	-GYZ	M	CURY	29	4	119	8	6	76.5	39	2	NESTLINGS	77.2	2.2	0.2	9	93	67			0.00	0.00	87	58
896	G-YC	F	XRDS	29	5	149	9	33	73.4	3	4	INCUBAT	73.8	-2.4	-0.3	9	93	69			0.01	0.15	91	65
897	WZW-	H	SCOP	20	5	140	10	47	75.9	49	4	FLEDGLINGS	76.0	-1.2	-0.1	10	93	63			0.00	0	90	63
898	ZY-B	M	EBAY	6	5	126	10	3	75.7	36	3	NESTLINGS	76.0	-1.3	-0.1	13	90	59			0.00	0.00	89	60
899	ZF-P	H	FARS	9	6	160	9	41	76.8	43	5	FLEDGLINGS	77.2	1.7	0.1	16	94	67			0.69	0.69	91	67
900	G-YC	F	XRDS	29	4	119	9	22	79.4	38	2	NESTLINGS	79.8	9.2	0.5	18	93	67			0.00	0.00	87	58
901	ZO-KF	F	SLUM	29	5	149	10	36	72.3	30	4	NESTLINGS	72.5	-3.4	-0.1	26	93	69			0.01	0.15	91	65
902	RSL-	M	SORA	1	4	91	18	10	75.0	4	1	INCUBAT	73.6				87	60			0.34	0.73	83	54
903	L-OM	F	CTRW	2	4	92	17	14	70.1	-33	1	BUILD	68.9				81	41			0.00	0.34	83	54
904	ZY-P	H	SHIC	2	4	92	9	9	77.6	0	1	INCUBAT	78.1				81	41			0.00	0.34	83	54
905	ZO-O	M	POWL	2	4	92	11	36	78.9	7	1	INCUBAT	78.9				81	41			0.00	0.34	83	54
906	Y-YM	F	CURY	2	4	92	16	34	75.5	12	1	INCUBAT	74.4				81	41			0.00	0.34	83	54
907	SAP-	M	MUME	3	4	93	13	55	74.7	-7	1	BUILD	74.2				69	46			0.00	0.00	83	55
908	A-LC	M	WAHO	3	4	93	14	12	80.1	-1	1	BUILD	79.5				69	46			0.00	0.00	83	55
909	Z-GL	M	FARS	3	4	93	17	58	82.2	4	1	INCUBAT	80.9				69	46			0.00	0.00	83	55
910	AZW-	H	YTRE	3	4	93	16	58	70.5	5	1	INCUBAT	69.4				69	46			0.00	0.00	83	55
911	G-AM	M	BIGL	4	4	94	16	8	77.6	8	1	INCUBAT	76.6				80	55			0.00	0.00	84	55
912	WSL-	M	LOCK	4	4	94	12	0	85.3	13	1	INCUBAT	85.2				80	55			0.00	0.00	84	55
913	R-BM	F	BNCH	5	4	95	10	10	83.1	12	1	INCUBAT	83.4				84	57			0.00	0.00	84	55
914	G-PM	M	XRDS	5	4	95	15	59	85.6	14	1	INCUBAT	84.7				84	57			0.00	0.00	84	55
915	G-YC	F	XRDS	5	4	95	15	57	75.7	14	1	INCUBAT	74.8				84	57			0.00	0.00	84	55
916	LZW-	H	XRDS	5	4	95	15	58	77.8	14	1	INCUBAT	76.9				84	57			0.00	0.00	84	55
917	PGZ-	M	EQUS	6	4	96	16	44	74.2	20	1	INCUBAT	73.1				87	54			0.00	0.00	84	55
918	P-YM	M	S18E	7	4	97	11	7	74.0	3	1	INCUBAT	74.1				84	64			0.00	0.00	84	55
919	YZW-	H	SCOP	7	4	97	8	48	66.6	6	1	INCUBAT	67.2				84	64			0.00	0.00	84	55
920	ZB-G	H	EQUS	8	4	98	9	4	75.6	22	1	NESTLINGS	76.1				81	61			0.02	0.02	84	55
921	ZY-B	M	EBAY	9	4	99	11	20	77.4	9	1	INCUBAT	77.4				72	60			0.25	0.27	84	55
922	B-PC	F	RUSS	10	4	100	16	45	69.6	36	1	NESTLINGS	68.5				70	49			0.01	0.26	84	55
923	ZO-G	M	LAZT	11	4	101	9	43	85.8	9	1	INCUBAT	86.2				75	37			0.00	0.01	85	55
924	WZW-	H	SCOP	11	4	101	16	59	68.8	10	1	INCUBAT	67.7				75	37			0.00	0.01	85	55
925	FZW-	H	XRDS	11	4	101	11	21	76.7	20	1	INCUBAT	76.7				75	37			0.00	0.01	85	55
926	B-AM	H	BIGL	16	4	106	16	23	73.2	20	2	INCUBAT	72.2				92	61			0.12	0.12	85	56
927	-GYZ	M	CURY	20	4	110	10	21	74.8	30	2	NESTLINGS	75.0				85	49			0.00	0.00	86	57
928	ZO-KF	F	SLUM	3	5	123	9	2	75.4	4	3	INCUBAT	75.9				89	68			0.07	0.07	88	60
929	PZ-F	F	YTRE	5	5	125	9	7	76.1	37	3	NESTLINGS	76.6				89	59			0.00	0.55	88	60
930	ZF-P	H	FARS	15	5	135	7	30	76.4	18	3	INCUBAT	77.2				91	65			0.00	0.00	90	62
931	F-ZA	M	SLUM	30	5	150	11	14	77.5	31	4	NESTLINGS	77.6				92	68			1.79	1.80	91	65
932	-OBZ	M	RUSS	6	6	157	9	43	76.1	93	5	FLEDGLINGS	76.5				92	60			0.00	0.00	91	66
